# Supplementary material for: Identification of eQTLs and sQTLs associated with meat quality in beef
Source: BMC Genomics. 2020 Jan 30;21:104. doi: 10.1186/s12864-020-6520-5 (PMC6993519; doi:10.1186/s12864-020-6520-5)
Supplement: Supplementary file 1 — Additional file 1. Cis eQTL and sQTL effects identified in longissimus dorsi muscle sampled from a multibreed Angus-Brahman herd. SNP information about 112,042 markers and expression data from 8588 genes and 87,770 exons from 8467 genes were included in the association assay. Out of the 8588 genes included, expression of 1352 loci was previously identified as related to meat quality traits and denoted as DEG genes. [file 12864_2020_6520_MOESM1_ESM.xls]

## Sheet: Additional file 1
eQTL analysis						sQTL analysis
Marker name	Gene	DEG gene	Threshold	P-value		Marker name	Gene	Exon number	DEG gene	Threshold	P-value
rs207649022	NDUFA9	Yes	6.6x10-04	3.1x10-06		rs41848644	HECTD4	:045	Yes	5.1x10-04	1.0x10-04
BovineHD0700009438	SNX2	Yes	1.3x10-03	4.5x10-06		9: 51596388	COQ3	:005	Yes	1.5x10-03	1.0x10-04
rs467630826	GRK5	Yes	1.5x10-03	2.5x10-05		rs43509710	DOT1L	:014	Yes	8.6x10-04	1.0x10-04
rs110991889	MBD4	Yes	7.1x10-04	1.4x10-04		rs137781544	TRIP11	:021	Yes	1.2x10-03	1.0x10-04
rs522877399	SLC25A30	Yes	1.2x10-03	3.6x10-05		rs208074198	PARP11	:003	Yes	6.6x10-04	1.0x10-04
rs135144232	UCKL1	Yes	8.5x10-04	5.4x10-05		rs209156794	PARP11	:003	Yes	6.6x10-04	1.0x10-04
rs435951004	UCKL1	Yes	8.5x10-04	5.7x10-05		rs208770140	PPARA	:003	Yes	1.0x10-03	1.0x10-04
rs109405308	MBD4	Yes	7.1x10-04	1.8x10-04		rs42506363	OLFML1	:003	Yes	5.2x10-04	1.0x10-04
rs473527482	NCS1	Yes	1.1x10-03	8.8x10-05		rs523409596	PRR14L	:002	Yes	4.4x10-04	1.0x10-04
ARS_BFGL_NGS_35582	TRAF3	Yes	1.2x10-03	9.8x10-05		rs210867117	USP30	:012	Yes	4.7x10-04	1.0x10-04
Hapmap59644_rs29012735	ALDH7A1	Yes	1.0x10-03	1.0x10-04		rs109514521	RANBP2	:022	Yes	1.3x10-03	1.0x10-04
rs208596957	ALDH7A1	Yes	1.0x10-03	1.0x10-04		rs525738913	SF3A1	:005	Yes	6.8x10-04	1.0x10-04
rs209376188	TMEM43	Yes	7.1x10-04	1.1x10-04		rs41911522	BMP2K	:010	Yes	6.1x10-04	1.0x10-04
rs209889346	OAF	Yes	6.9x10-04	1.1x10-04		rs132726709	CLCN7	:008	Yes	7.5x10-04	1.0x10-04
rs382010398	OAF	Yes	6.9x10-04	1.1x10-04		rs110177582	OAF	:003	Yes	6.9x10-04	1.0x10-05
rs109640126	TAF1C	Yes	7.0x10-04	1.2x10-04		rs110211750	ATP6V1C1	:011	Yes	6.7x10-04	1.1x10-04
rs463789189	VARS2	Yes	2.5x10-04	1.2x10-04		rs110649563	NCS1	:009	Yes	1.1x10-03	1.1x10-04
rs110065993	TMEM43	Yes	7.1x10-04	1.3x10-04		rs382501844	PIK3C2A	:032	Yes	1.3x10-03	1.1x10-04
rs110991889	TMEM43	Yes	1.1x10-03	2.6x10-05		rs519605080	LRRC2	:002	Yes	8.3x10-04	1.1x10-04
rs110505369	TAF1C	Yes	7.0x10-04	1.4x10-04		rs109431513	DPY19L4	:004	Yes	1.3x10-03	1.1x10-04
rs470119757	ZNHIT1	Yes	5.2x10-04	1.4x10-04		rs378621560	PLIN1	:009	Yes	5.2x10-04	1.1x10-04
rs385655480	SURF6	Yes	6.8x10-04	1.4x10-04		rs209551009	RPS6KA2	:019	Yes	1.1x10-03	1.1x10-04
rs448548836	DAZAP2	Yes	9.4x10-04	1.5x10-04		rs209063640	TRAFD1	:003	Yes	5.5x10-04	1.1x10-04
rs134150894	NRP1	Yes	1.4x10-03	1.8x10-04		rs207508369	NOTCH1	:005	Yes	6.7x10-04	1.1x10-04
rs109405308	TMEM43	Yes	1.1x10-03	7.1x10-05		rs41845875	HECTD4	:007	Yes	5.1x10-04	1.1x10-04
BTB_01203653	DNAJB4	Yes	1.4x10-03	1.9x10-04		rs476419039	ZSCAN29	:003	Yes	9.4x10-04	1.1x10-04
rs110289782	CRELD1	Yes	1.0x10-03	1.9x10-04		rs43510563	DOT1L	:010	Yes	8.6x10-04	1.1x10-04
rs378821073	USF2	Yes	5.0x10-04	2.0x10-04		rs209959432	SLMO1	:016	Yes	1.7x10-03	1.1x10-04
rs384510337	USF2	Yes	5.0x10-04	2.0x10-04		rs133574067	HECTD4	:007	Yes	5.1x10-04	1.1x10-04
rs384605064	USF2	Yes	5.0x10-04	2.0x10-04		rs136700230	HECTD4	:007	Yes	5.1x10-04	1.1x10-04
rs384176464	GRK5	Yes	1.5x10-03	2.0x10-04		rs137444741	HECTD4	:007	Yes	5.1x10-04	1.1x10-04
rs137143504	VARS2	Yes	2.5x10-04	2.2x10-04		rs134507662	OAF	:003	Yes	6.9x10-04	1.1x10-04
rs383005997	VARS2	Yes	2.5x10-04	2.2x10-04		rs135708500	OAF	:003	Yes	6.9x10-04	1.1x10-04
rs442051577	VARS2	Yes	2.5x10-04	2.2x10-04		rs208934834	HPS5	:015	Yes	5.5x10-04	1.1x10-04
rs461591054	VARS2	Yes	2.5x10-04	2.2x10-04		rs209946105	HPS5	:015	Yes	5.5x10-04	1.1x10-04
rs474385904	VARS2	Yes	2.5x10-04	2.2x10-04		rs457278141	SMU1	:006	Yes	1.4x10-03	1.1x10-04
rs480584721	VARS2	Yes	2.5x10-04	2.2x10-04		rs111013523	VIPAS39	:016	Yes	5.9x10-04	1.1x10-04
ARS_BFGL_NGS_21631	HIBADH	Yes	1.4x10-03	2.3x10-04		rs209020337	VIPAS39	:016	Yes	5.9x10-04	1.1x10-04
rs385142788	SURF6	Yes	6.8x10-04	2.3x10-04		rs209715509	VIPAS39	:016	Yes	5.9x10-04	1.1x10-04
rs42799997	TP53	Yes	7.4x10-04	2.5x10-04		rs134373282	LRP1	:047	Yes	7.2x10-04	1.1x10-04
rs470192652	ATXN2	Yes	1.4x10-03	2.5x10-04		rs380112771	RTN4	:007	Yes	1.3x10-03	1.1x10-05
rs208847395	ARHGAP29	Yes	6.6x10-04	2.5x10-04		rs380112771	RTN4	:003	Yes	1.3x10-03	1.1x10-05
rs378580405	NFKB2	Yes	1.5x10-03	2.7x10-04		rs380112771	RTN4	:005	Yes	1.3x10-03	1.1x10-05
rs519341015	SFPQ	Yes	1.1x10-03	2.7x10-04		rs380112771	RTN4	:004	Yes	1.3x10-03	1.1x10-05
BTB_00682446	TBX3	Yes	1.5x10-03	2.8x10-04		rs380112771	RTN4	:006	Yes	1.3x10-03	1.1x10-05
rs110043630	HTT	Yes	9.6x10-04	2.8x10-04		BTB_00640968	KIF1B	:042	Yes	1.5x10-03	1.1x10-06
rs457434555	STAB1	Yes	1.0x10-03	2.9x10-04		BTB_00640968	KIF1B	:048	Yes	1.5x10-03	1.1x10-06
rs474597197	STAB1	Yes	1.0x10-03	2.9x10-04		rs110873566	WDR12	:004	Yes	1.2x10-03	1.1x10-07
rs110670591	MET	Yes	1.4x10-03	8.6x10-05		rs110873566	WDR12	:003	Yes	1.2x10-03	1.1x10-07
rs109618517	IMPDH1	Yes	1.4x10-03	3.2x10-04		ARS_BFGL_NGS_105109	GCN1L1	:027	Yes	6.5x10-04	1.2x10-04
rs445634215	NFKB2	Yes	1.5x10-03	3.2x10-04		rs472133774	USP13	:009	Yes	1.4x10-03	1.2x10-04
rs209523835	NUDT12	Yes	1.3x10-03	3.2x10-04		rs208687659	SMIM7	:005	Yes	1.2x10-03	1.2x10-04
rs110289782	MTMR14	Yes	1.0x10-03	6.7x10-05		rs43027193	CS	:006	Yes	5.0x10-04	1.2x10-04
rs452496986	C2CD2	Yes	6.2x10-04	3.3x10-04		rs41255138	DOT1L	:014	Yes	7.8x10-04	1.2x10-04
rs211268055	MAP2K2	Yes	8.5x10-04	3.3x10-04		rs464825206	BAHD1	:002	Yes	1.0x10-03	1.2x10-04
ARS_BFGL_NGS_99737	DRG1	Yes	4.9x10-04	3.5x10-04		10: 37063717	BAHD1	:002	Yes	1.0x10-03	1.2x10-04
rs209947103	ZNHIT1	Yes	5.2x10-04	3.6x10-04		rs207984620	BAHD1	:002	Yes	1.0x10-03	1.2x10-04
rs378046237	TMEM43	Yes	7.1x10-04	3.6x10-04		rs135973135	VEZT	:017	Yes	6.3x10-04	1.2x10-04
21: 55142805	ZSCAN29	Yes	9.4x10-04	3.8x10-04		rs210462771	DOT1L	:023	Yes	8.6x10-04	1.2x10-04
rs382774089	SQRDL	Yes	8.2x10-04	3.8x10-04		rs437975755	DDX49	:005	Yes	7.1x10-04	1.2x10-04
rs110287294	SLC35D1	Yes	8.5x10-04	4.0x10-04		rs109997075	VIPAS39	:010	Yes	5.9x10-04	1.2x10-04
rs442958227	MRPL44	Yes	1.4x10-03	4.1x10-04		rs209599611	CLCN7	:022	Yes	7.5x10-04	1.2x10-04
rs41672983	CARKD	Yes	5.5x10-04	4.2x10-04		rs518781918	MTCH2	:002	Yes	5.2x10-04	1.2x10-04
rs43715556	GCSH	Yes	1.1x10-03	4.3x10-04		rs109450468	PPARA	:002	Yes	1.0x10-03	1.2x10-04
rs134859466	HINFP	Yes	6.8x10-04	4.3x10-04		rs207993873	PRR14	:006	Yes	4.9x10-04	1.2x10-04
rs381868890	DDX55	Yes	9.8x10-04	4.4x10-04		rs208941904	HACL1	:002	Yes	9.4x10-04	1.2x10-04
rs136476482	TBC1D20	Yes	7.9x10-04	5.3x10-04		rs110701235	HACL1	:002	Yes	9.4x10-04	1.3x10-04
BTB_00634841	FBXO6	Yes	1.3x10-03	4.4x10-04		rs209012410	HNRNPA2B1	:001	Yes	1.4x10-03	1.3x10-04
rs110994380	GRK5	Yes	1.5x10-03	4.5x10-04		rs208438853	ZNF317	:005	Yes	4.4x10-04	1.3x10-04
rs208477882	JMJD4	Yes	5.9x10-04	4.6x10-04		rs209011578	CASC3	:009	Yes	5.9x10-04	1.3x10-04
rs41921638	JMJD4	Yes	5.9x10-04	4.6x10-04		rs465298946	TSC2	:032	Yes	5.7x10-04	1.3x10-04
rs43722906	ZNHIT1	Yes	5.2x10-04	4.6x10-04		10: 13413404	DENND4A	:017	Yes	7.8x10-04	1.3x10-04
BTA_63485_no_rs	NUDT12	Yes	1.3x10-03	4.7x10-04		rs210302533	VIPAS39	:010	Yes	5.9x10-04	1.3x10-04
rs209028021	TAF1C	Yes	7.0x10-04	4.7x10-04		rs385161849	LRIG1	:004	Yes	1.1x10-03	1.3x10-04
rs210798295	TAF1C	Yes	7.0x10-04	4.7x10-04		rs109471577	KIF1B	:042	Yes	1.5x10-03	1.3x10-04
rs385771236	TAF1C	Yes	7.0x10-04	4.7x10-04		rs134021134	PLAT	:004	Yes	1.2x10-03	1.3x10-04
rs210161538	HTT	Yes	9.6x10-04	4.8x10-04		23: 25629943	C4A	:039	Yes	4.1x10-04	1.3x10-04
rs137122057	CBFA2T2	Yes	8.2x10-04	4.8x10-04		rs210555311	SMUG1	:004	Yes	6.9x10-04	1.3x10-04
rs209570222	TP53	Yes	7.4x10-04	4.8x10-04		BovineHD0500031857	RPL3	:005	Yes	8.2x10-04	1.3x10-04
rs209248356	ZNHIT1	Yes	5.2x10-04	4.9x10-04		rs110803239	SYNRG	:015	Yes	7.4x10-04	1.3x10-04
18: 49700246	LGALS4	Yes	5.6x10-04	4.9x10-04		UA_IFASA_6883	PI4KA	:007	Yes	5.9x10-04	1.3x10-04
rs384250852	ZSCAN29	Yes	9.4x10-04	5.0x10-04		BTA_38367_no_rs	PYCR2	:003	Yes	1.3x10-03	1.3x10-04
11: 2611620	CIAO1	Yes	5.8x10-04	5.0x10-04		rs209930199	LRIG1	:010	Yes	1.1x10-03	1.3x10-04
rs520075653	SRPK1	Yes	1.0x10-03	5.1x10-04		BovineHD0200005241	TTN	:021	Yes	6.7x10-04	1.3x10-04
rs383229912	SURF6	Yes	6.8x10-04	5.2x10-04		rs109004008	BAHD1	:002	Yes	1.0x10-03	1.3x10-04
Hapmap46814_BTA_42768	MAF	Yes	9.6x10-04	5.2x10-04		rs383306130	SMG5	:012	Yes	5.6x10-04	1.3x10-04
ARS_BFGL_NGS_71949	MAP2K2	Yes	8.5x10-04	5.4x10-04		rs42799998	TP53	:011	Yes	7.4x10-04	1.3x10-05
18: 10666369	TAF1C	Yes	7.0x10-04	5.6x10-04		rs466995150	PLCB3	:009	Yes	6.5x10-04	1.4x10-04
rs42799975	TP53	Yes	7.4x10-04	5.7x10-04		rs42507436	OLFML1	:003	Yes	5.2x10-04	1.4x10-04
rs384535977	TAF1C	Yes	7.0x10-04	5.7x10-04		rs453959066	VARS2	:021	Yes	2.5x10-04	1.4x10-04
19: 27861687	TP53	Yes	7.4x10-04	5.7x10-04		ARS_USMARC_Parent_EF150946_rs29023666	ANKRD1	:006	Yes	1.5x10-03	1.4x10-04
rs110677321	TAF1C	Yes	7.0x10-04	5.7x10-04		rs109474645	ANKRD17	:001	Yes	1.3x10-03	1.4x10-04
rs208944251	TLDC1	Yes	7.0x10-04	6.9x10-04		rs43027181	CS	:008	Yes	5.0x10-04	1.4x10-04
rs29004039	SETD7	Yes	1.3x10-03	5.8x10-04		rs41850795	EIF4G3	:017	Yes	8.1x10-04	1.4x10-04
rs42675591	ACBD5	Yes	1.2x10-03	5.9x10-04		rs29003534	VEZT	:017	Yes	6.3x10-04	1.4x10-04
16: 382975	BTG2	Yes	1.0x10-03	6.0x10-04		ARS_BFGL_NGS_41388	SUGP2	:017	Yes	7.1x10-04	1.4x10-04
rs467585708	UCKL1	Yes	8.5x10-04	6.1x10-04		rs109382408	PHC1	:002	Yes	6.8x10-04	1.4x10-04
Hapmap44273_BTA_68311	RABGGTB	Yes	1.2x10-03	6.2x10-04		rs133875088	TSC2	:025	Yes	5.7x10-04	1.4x10-04
rs384278637	NDRG3	Yes	6.7x10-04	6.2x10-04		rs137642238	TNIK	:032	Yes	7.6x10-04	1.4x10-04
rs385675530	SURF6	Yes	6.8x10-04	6.3x10-04		ARS_BFGL_NGS_31962	VIPAS39	:017	Yes	5.9x10-04	1.4x10-04
rs42801610	OAF	Yes	6.9x10-04	6.6x10-04		rs210424660	WDR77	:005	Yes	8.2x10-04	1.4x10-05
ARS_BFGL_BAC_29860	DST	Yes	1.1x10-03	6.6x10-04		rs210422054	TIMM23	:004	Yes	6.5x10-04	1.4x10-05
rs208944251	TAF1C	Yes	6.8x10-04	5.8x10-04		rs133872786	PRR14L	:002	Yes	4.4x10-04	1.5x10-04
rs518865071	TMEM43	Yes	7.1x10-04	7.1x10-04		ARS_BFGL_NGS_118304	ITGB1	:006	Yes	1.2x10-03	1.5x10-04
rs137173185	TRPM7	Yes	1.3x10-03	7.2x10-04		rs109975889	MYO18A	:004	Yes	8.2x10-04	1.5x10-04
rs457142818	BTG2	Yes	1.0x10-03	7.6x10-04		rs110623012	MYO18A	:004	Yes	8.2x10-04	1.5x10-04
rs519020960	CEP104	Yes	1.4x10-03	7.7x10-04		rs378563099	MYO18A	:004	Yes	8.2x10-04	1.5x10-04
rs211242081	MBD4	Yes	1.1x10-03	7.8x10-04		rs385770699	HDAC7	:025	Yes	1.3x10-03	1.5x10-04
rs383100576	SERINC1	Yes	8.3x10-04	7.9x10-04		BovineHD0700018439	TCOF1	:011	Yes	1.0x10-03	1.5x10-04
rs210261918	SLC35D1	Yes	8.5x10-04	7.9x10-04		Hapmap39513_BTA_79399	TCOF1	:011	Yes	1.0x10-03	1.5x10-04
rs109279191	IMPDH1	Yes	1.4x10-03	7.9x10-04		rs42581495	MAST2	:013	Yes	6.8x10-04	1.5x10-04
rs109419727	IMPDH1	Yes	1.4x10-03	7.9x10-04		rs110882065	WDR12	:004	Yes	1.2x10-03	1.5x10-04
rs449545783	STAB1	Yes	1.0x10-03	8.3x10-04		rs136512104	CLCN7	:022	Yes	7.5x10-04	1.5x10-04
BovineHD1300012958	KLF6	Yes	1.5x10-03	8.6x10-04		rs381619999	ALDH16A1	:008	Yes	4.5x10-04	1.5x10-04
rs41792384	SLC41A1	Yes	1.0x10-03	9.0x10-04		rs385273258	C4A	:024	Yes	4.1x10-04	1.5x10-04
rs209358004	RBM25	Yes	1.0x10-03	9.0x10-04		rs110504537	TSC2	:025	Yes	5.7x10-04	1.5x10-04
rs209243143	HPCAL1	Yes	1.1x10-03	9.2x10-04		Hapmap47763_BTA_87494	MMP14	:002	Yes	6.6x10-04	1.5x10-04
rs445049715	SLC25A30	Yes	1.2x10-03	9.2x10-04		ARS_BFGL_NGS_117653	PI4KA	:007	Yes	5.9x10-04	1.5x10-04
ARS_BFGL_NGS_61586	GCNT4	Yes	1.1x10-03	9.6x10-04		rs210389899	SMIM7	:005	Yes	1.2x10-03	1.5x10-04
DPI_59	GRK5	Yes	1.5x10-03	1.1x10-03		rs385337712	HGS	:002	Yes	6.6x10-04	1.5x10-04
rs380644571	SIDT2	Yes	1.2x10-03	3.6x10-04		rs209697603	TYK2	:025	Yes	6.0x10-04	1.5x10-04
rs133490274	LOC101906292	Yes	1.2x10-03	1.1x10-03		rs211645306	LOC615278	:003	Yes	2.8x10-04	1.5x10-04
rs518006258	MON1B	Yes	1.4x10-03	1.1x10-03		rs208172401	TLN1	:010	Yes	7.8x10-04	1.5x10-04
rs207498881	GPAM	Yes	1.5x10-03	1.2x10-03		rs209968195	MORC2	:018	Yes	5.2x10-04	1.5x10-04
rs209849859	HIBADH	Yes	1.4x10-03	1.3x10-03		rs208664566	MORC2	:018	Yes	5.2x10-04	1.5x10-04
rs110591035	LSM2		2.8x10-04	5.8x10-09		ARS_BFGL_NGS_10121	ACIN1	:007	Yes	5.7x10-04	1.6x10-04
rs456174577	SOAT1		1.1x10-03	4.4x10-07		ARS_BFGL_NGS_76019	TSC1	:012	Yes	7.1x10-04	1.6x10-04
rs134855923	ZNF189		7.4x10-04	1.1x10-06		rs471337562	ZNF526	:001	Yes	5.7x10-04	1.6x10-04
BovineHD0200039214	PITHD1		1.1x10-03	2.9x10-06		rs111020651	HIBCH	:013	Yes	1.0x10-03	1.6x10-04
rs453969676	LOC100848149		4.4x10-04	4.2x10-06		rs482266758	PHLDB1	:002	Yes	7.2x10-04	1.6x10-04
rs444907449	SMC3		1.4x10-03	4.2x10-06		rs110311334	TMEM43	:004	Yes	7.1x10-04	1.6x10-04
rs377788264	ZDHHC5		3.6x10-04	4.4x10-06		rs207540107	DPP3	:010	Yes	6.1x10-04	1.6x10-04
ARS_BFGL_NGS_25780	PSMD5		1.0x10-03	5.0x10-06		rs135427926	WNK1	:022	Yes	6.8x10-04	1.6x10-04
rs210181511	PSMD5		1.0x10-03	5.0x10-06		rs208795552	MCOLN1	:011	Yes	6.1x10-04	1.6x10-04
rs207626407	TRIM36		1.1x10-03	5.1x10-06		ARS_BFGL_NGS_88748	SLC16A6	:004	Yes	9.8x10-04	1.6x10-04
rs41800587	KIFAP3		1.1x10-03	5.4x10-06		rs41904671	TP53	:011	Yes	7.4x10-04	1.6x10-04
rs384169870	CHMP3		1.4x10-03	6.7x10-06		rs209115481	DPP3	:010	Yes	6.1x10-04	1.6x10-04
rs43146828	SMTNL1		3.7x10-04	7.1x10-06		rs41904674	TP53	:011	Yes	7.4x10-04	1.6x10-04
rs210298523	JUP		5.3x10-04	8.3x10-06		rs110378603	IGSF8	:003	Yes	6.8x10-04	1.6x10-04
rs381010284	CHMP3		1.4x10-03	8.6x10-06		rs41849618	GCN1L1	:032	Yes	6.5x10-04	1.6x10-05
rs211540966	C7H1orf35		8.1x10-04	5.6x10-04		ARS_BFGL_NGS_28815	RANBP2	:022	Yes	1.3x10-03	1.6x10-05
rs43098250	SNED1		5.1x10-04	9.3x10-06		rs134898412	ADARB1	:019	Yes	4.4x10-04	1.6x10-05
rs209278385	MAPKAPK3		7.5x10-04	1.0x10-05		rs480276379	MRPS31	:002	Yes	1.1x10-03	1.6x10-05
rs41892646	GYS1		4.5x10-04	1.1x10-05		rs207691018	ANKRD23	:006	Yes	6.0x10-04	1.7x10-04
rs41893471	GYS1		4.5x10-04	1.3x10-05		rs470669830	EFCAB14	:013	Yes	8.2x10-04	1.7x10-04
26: 21057998	LBX1		1.2x10-03	1.4x10-05		rs518807048	EFCAB14	:013	Yes	8.2x10-04	1.7x10-04
rs43098254	SNED1		5.1x10-04	1.5x10-05		rs517923586	DLC1	:009	Yes	1.0x10-03	1.7x10-04
rs208256008	CCNJ		1.0x10-03	1.8x10-05		rs526913849	VPS13D	:023	Yes	1.5x10-03	1.7x10-04
rs132946451	MRPL1		5.8x10-04	1.8x10-05		rs451260169	WDR11	:020	Yes	1.5x10-03	1.7x10-04
rs42448593	SH3BP4		1.1x10-03	1.9x10-05		rs210603073	CLCN7	:022	Yes	7.5x10-04	1.7x10-04
rs467880267	HDHD3		9.4x10-04	1.9x10-05		BovineHD1000029194	GALC	:011	Yes	1.3x10-03	1.7x10-04
rs211247281	DCAF17		1.3x10-03	1.9x10-05		rs385513487	C15H11orf71	:001	Yes	5.1x10-04	1.7x10-04
rs381274113	DCAF17		1.3x10-03	1.9x10-05		rs208030538	FBN1	:017	Yes	1.2x10-03	1.7x10-04
ARS_BFGL_NGS_113982	PSMA5		8.1x10-04	1.9x10-05		ARS_BFGL_NGS_30310	SYNRG	:015	Yes	7.4x10-04	1.7x10-04
rs209954243	C7H1orf35		8.1x10-04	2.2x10-04		rs109223285	SYNRG	:015	Yes	7.4x10-04	1.7x10-04
rs211476449	SLC25A12		9.6x10-04	2.5x10-04		rs110077736	SRRM2	:007	Yes	5.7x10-04	1.7x10-04
rs110177193	TFPT		2.3x10-04	2.2x10-05		rs134639777	LRP1	:043	Yes	7.2x10-04	1.7x10-04
rs211346499	C7H1orf35		8.1x10-04	2.2x10-04		ARS_BFGL_NGS_103650	CHFR	:010	Yes	8.5x10-04	1.7x10-04
18: 56324584	GYS1		4.5x10-04	2.3x10-05		rs384060045	ZNF106	:018	Yes	7.6x10-04	1.7x10-04
rs110557000	CHST10		1.1x10-03	2.3x10-05		rs207885032	CCDC6	:002	Yes	1.2x10-03	1.7x10-04
rs207728116	PSMA5		8.1x10-04	2.3x10-05		Hapmap32434_BTC_011497	NSMAF	:020	Yes	1.9x10-03	1.7x10-04
Hapmap57520_rs29013228	LOC789454		9.4x10-04	2.3x10-05		BovineHD0200005245	TTN	:021	Yes	6.7x10-04	1.7x10-04
rs109452090	GYS1		4.5x10-04	2.4x10-05		rs381621882	LRRC2	:002	Yes	6.9x10-04	1.7x10-04
rs382482549	GYS1		4.5x10-04	2.4x10-05		rs109488792	IGSF8	:003	Yes	6.8x10-04	1.7x10-04
rs41892686	GYS1		4.5x10-04	2.4x10-05		rs378666553	PLIN1	:006	Yes	5.2x10-04	1.7x10-06
rs41893476	GYS1		4.5x10-04	2.4x10-05		rs378666553	PLIN1	:009	Yes	5.2x10-04	1.7x10-06
rs208164974	PARP6-2		1.2x10-03	2.4x10-05		rs210982669	AGO4	:016	Yes	1.1x10-03	1.8x10-04
rs208972662	C7H1orf35		8.1x10-04	2.3x10-04		rs472709397	STK36	:015	Yes	6.4x10-04	1.8x10-04
rs41890282	SYMPK		8.3x10-04	2.9x10-05		rs41837196	NAA25	:009	Yes	5.4x10-04	1.8x10-04
rs133519968	WSB1		9.8x10-04	3.1x10-05		rs378226745	PI4KA	:007	Yes	5.9x10-04	1.8x10-04
BovineHD0400028967	LOC104968577		1.8x10-03	3.2x10-05		Hapmap33438_BTC_046008	AFF1	:009	Yes	7.2x10-04	1.8x10-04
BovineHD0900011177	CDC40		1.2x10-03	3.7x10-05		BovineHD0500016054	LRP1	:011	Yes	7.2x10-04	1.8x10-04
rs211602084	CDC40		1.2x10-03	3.7x10-05		Hapmap33935_BES11_Contig132_791	LRP1	:014	Yes	7.2x10-04	1.8x10-04
rs477774670	SYNE1		7.0x10-04	3.8x10-05		rs43315195	NHEJ1	:005	Yes	6.9x10-04	1.8x10-05
rs518236519	CAND1		1.6x10-03	4.1x10-05		rs43315201	NHEJ1	:005	Yes	6.9x10-04	1.8x10-05
rs208518910	ADPRHL1		9.1x10-04	4.4x10-05		ARS_BFGL_NGS_118751	MRPL11	:005	Yes	6.3x10-04	1.8x10-06
rs474963072	SEPN1		6.8x10-04	4.4x10-05		BovineHD0200030908	NHEJ1	:004	Yes	6.9x10-04	1.9x10-04
rs383088932	UNKL		7.4x10-04	4.4x10-05		BTB_01332940	HIF1A	:009	Yes	1.6x10-03	1.9x10-04
rs210923050	ITSN2-2		1.5x10-03	4.5x10-05		BovineHD0100006408	USP25	:022	Yes	1.9x10-03	1.9x10-04
rs208278692	SMTNL1		3.7x10-04	4.6x10-05		Hapmap57019_rs29020756	ELMO2	:010	Yes	8.9x10-04	1.9x10-04
rs208198487	ZNF189		7.4x10-04	4.7x10-05		BTB_00314842	TCOF1	:007	Yes	1.0x10-03	1.9x10-04
rs457615194	LSM2		2.8x10-04	4.8x10-05		Hapmap49317_BTA_79529	TCOF1	:007	Yes	1.0x10-03	1.9x10-04
rs209395111	CCNJ		1.0x10-03	4.9x10-05		2: 108131467	STK36	:015	Yes	6.4x10-04	1.9x10-04
rs211287230	LRRN4CL		5.8x10-04	4.9x10-05		ARS_BFGL_NGS_53218	STK36	:015	Yes	6.4x10-04	1.9x10-04
BovineHD1100022391	ITSN2-2		1.5x10-03	5.1x10-05		BovineHD1100029799	TSC1	:001	Yes	7.1x10-04	1.9x10-04
rs132986995	SOGA1		7.6x10-04	5.2x10-05		rs109325988	PCNXL3	:016	Yes	5.6x10-04	1.9x10-04
rs208774593	KCTD5		5.7x10-04	5.3x10-05		rs43502716	CCDC94	:007	Yes	9.8x10-04	1.9x10-04
rs209120968	TSG101		5.7x10-04	5.5x10-05		rs43502717	CCDC94	:007	Yes	9.8x10-04	1.9x10-04
rs209976278	ENSA		7.6x10-04	5.8x10-05		rs467763065	LOC786101	:002	Yes	1.0x10-03	1.9x10-04
rs211001011	LOC100848982		5.3x10-04	1.7x10-04		rs135063862	EIF4E2	:006	Yes	1.2x10-03	1.9x10-04
ARS_BFGL_NGS_5958	MAP3K11		5.6x10-04	5.9x10-05		rs383845076	INTS9	:009	Yes	1.4x10-03	1.9x10-04
rs43550545	CHST10		1.1x10-03	5.9x10-05		rs207565575	TTC7B	:013	Yes	1.1x10-03	1.9x10-04
rs449405913	UBE3C		1.2x10-03	6.0x10-05		rs110372135	VIPAS39	:017	Yes	5.9x10-04	1.9x10-04
rs384165056	SNRPG		1.2x10-03	6.2x10-05		rs135720885	VIPAS39	:017	Yes	5.9x10-04	1.9x10-04
rs133532461	ASNSD1		1.0x10-03	6.3x10-05		rs136161856	VIPAS39	:017	Yes	5.9x10-04	1.9x10-04
rs132972237	USP37		6.4x10-04	6.5x10-05		ARS_BFGL_NGS_111000	COQ3	:005	Yes	1.5x10-03	1.9x10-04
rs137153464	USP37		6.4x10-04	6.5x10-05		rs41864588	TLDC1	:006	Yes	6.8x10-04	1.9x10-04
rs136032067	WSB1		9.8x10-04	6.6x10-05		rs41674371	CARS2	:011	Yes	5.4x10-04	1.9x10-05
rs110289782	IL17RC		8.8x10-04	3.3x10-04		ARS_BFGL_NGS_25774	WDR12	:004	Yes	1.2x10-03	1.9x10-07
BovineHD0800011642	UHRF2		1.5x10-03	6.7x10-05		BovineHD0200026248	WDR12	:004	Yes	1.2x10-03	1.9x10-07
rs109132922	CYTH3		6.0x10-04	6.7x10-05		rs208096504	WDR12	:004	Yes	1.2x10-03	1.9x10-07
rs211464553	APEH		6.5x10-04	1.1x10-04		rs208388835	WDR12	:004	Yes	1.2x10-03	1.9x10-07
rs435967672	PUM1		1.1x10-03	6.9x10-05		rs211617624	WDR12	:004	Yes	1.2x10-03	1.9x10-07
rs526979534	TPST2		1.1x10-03	7.2x10-05		ARS_BFGL_NGS_25774	WDR12	:003	Yes	1.2x10-03	1.9x10-07
rs42919129	ZNF746		6.1x10-04	7.2x10-05		BovineHD0200026248	WDR12	:003	Yes	1.2x10-03	1.9x10-07
rs383608261	MKL1		8.6x10-04	7.3x10-05		rs208096504	WDR12	:003	Yes	1.2x10-03	1.9x10-07
rs526124670	HDHD3		9.4x10-04	7.3x10-05		rs208388835	WDR12	:003	Yes	1.2x10-03	1.9x10-07
rs43393735	RBX1		1.5x10-03	7.4x10-05		rs211617624	WDR12	:003	Yes	1.2x10-03	1.9x10-07
rs207674659	TP53RK		1.0x10-03	7.4x10-05		ARS_BFGL_NGS_119741	HECTD4	:045	Yes	5.1x10-04	2.0x10-04
ARS_BFGL_NGS_12494	ZDHHC13		8.2x10-04	7.5x10-05		rs209922528	LRPPRC	:021	Yes	1.3x10-03	2.0x10-04
10: 71010960	DACT1		1.4x10-03	7.6x10-05		rs461703790	BRD8	:017	Yes	2.1x10-03	2.0x10-04
ARS_BFGL_NGS_116537	AP1B1		1.0x10-03	7.7x10-05		rs134220478	COX7A1	:002	Yes	4.5x10-04	2.0x10-04
rs109223510	PLA2G16		5.4x10-04	7.8x10-05		rs210919154	SFPQ	:006	Yes	1.1x10-03	2.0x10-04
rs136483805	OSBP		5.3x10-04	7.9x10-05		18: 45058702	GRAMD1A	:010	Yes	5.4x10-04	2.0x10-04
rs208639901	FAM78A		5.7x10-04	7.9x10-05		rs41866296	TLDC1	:008	Yes	6.8x10-04	2.0x10-05
rs516970123	THAP1		1.1x10-03	8.0x10-05		rs41866296	TLDC1	:006	Yes	6.8x10-04	2.0x10-05
rs207717724	CDC40		1.2x10-03	8.0x10-05		2: 18276074	TTN	:232	Yes	6.7x10-04	2.0x10-07
Hapmap59550_rs29015924	SPRED1		1.9x10-03	8.1x10-05		2: 18276074	TTN	:234	Yes	6.7x10-04	2.0x10-07
rs110565251	PHPT1		4.9x10-04	8.1x10-05		2: 18276074	TTN	:248	Yes	6.7x10-04	2.0x10-07
BovineHD0200006609	GPR155		1.4x10-03	8.1x10-05		2: 18276074	TTN	:251	Yes	6.7x10-04	2.0x10-07
rs385474394	LSM2		2.8x10-04	8.2x10-05		2: 18276074	TTN	:270	Yes	6.7x10-04	2.0x10-07
rs523973959	INTS3		1.1x10-03	8.2x10-05		2: 18276074	TTN	:272	Yes	6.7x10-04	2.0x10-07
BovineHD0400028567	CREB3L2		1.4x10-03	8.2x10-05		2: 18276074	TTN	:273	Yes	6.7x10-04	2.0x10-07
rs381205345	KCTD20		1.0x10-03	8.3x10-05		2: 18276074	TTN	:286	Yes	6.7x10-04	2.0x10-07
rs211667515	TUBB6		1.7x10-03	8.4x10-05		2: 18276074	TTN	:274	Yes	6.7x10-04	2.0x10-07
BovineHD0300028801	KTI12		7.9x10-04	8.4x10-05		2: 18276074	TTN	:275	Yes	6.7x10-04	2.0x10-07
rs41783592	MRPL16		6.0x10-04	8.6x10-05		2: 18276074	TTN	:278	Yes	6.7x10-04	2.0x10-07
rs110670591	CAPZA2		1.9x10-03	3.1x10-04		2: 18276074	TTN	:276	Yes	6.7x10-04	2.0x10-07
rs110586509	EWSR1		1.1x10-03	8.6x10-05		2: 18276074	TTN	:233	Yes	6.7x10-04	2.0x10-07
rs209772147	ITSN2-2		1.5x10-03	8.6x10-05		rs385239168	MACF1	:014	Yes	8.2x10-04	2.1x10-05
rs210268450	LSM2		2.8x10-04	8.6x10-05		rs385239168	MACF1	:057	Yes	8.2x10-04	2.1x10-05
rs209468163	U2AF1		4.9x10-04	8.7x10-05		ARS_BFGL_NGS_22876	ALDH4A1	:013	Yes	1.0x10-03	2.2x10-05
rs519437832	SOD2		1.2x10-03	8.8x10-05		rs135494690	ALDH4A1	:013	Yes	1.0x10-03	2.2x10-05
rs460935310	RHEB		4.3x10-04	8.8x10-05		Hapmap59876_rs29018046	DNAJC10	:006	Yes	1.7x10-03	2.2x10-05
BTB_00676236	PGRMC2		1.4x10-03	8.8x10-05		ARS_BFGL_NGS_22876	ALDH4A1	:014	Yes	1.0x10-03	2.2x10-05
rs110505444	LSM2		2.8x10-04	9.1x10-05		rs135494690	ALDH4A1	:014	Yes	1.0x10-03	2.2x10-05
rs209818718	SUB1		1.2x10-03	9.3x10-05		Hapmap59876_rs29018046	DNAJC10	:016	Yes	1.7x10-03	2.2x10-05
rs476124315	DENND1A		6.3x10-04	9.3x10-05		rs109393813	SLC5A6	:017	Yes	9.4x10-04	2.2x10-06
rs42982585	FAM208B		8.9x10-04	9.4x10-05		rs109393813	SLC5A6	:018	Yes	9.4x10-04	2.2x10-06
rs136282826	CCDC61		7.9x10-04	9.6x10-05		Hapmap60509_ss46526473	POLG	:014	Yes	5.7x10-04	2.4x10-05
rs43394476	RBX1		1.5x10-03	9.7x10-05		rs135798390	ANKRD17	:001	Yes	1.3x10-03	2.5x10-05
rs210040853	ITSN2-2		1.5x10-03	9.7x10-05		rs41846709	HECTD4	:045	Yes	5.1x10-04	2.6x10-05
rs136424681	TRIM36		1.1x10-03	9.7x10-05		rs210487747	ZMIZ1	:016	Yes	7.4x10-04	2.7x10-06
rs447178280	KCTD5		5.7x10-04	1.0x10-04		rs210487747	ZMIZ1	:015	Yes	7.4x10-04	2.7x10-06
rs209807584	TTF1		1.1x10-03	1.0x10-04		rs453321640	WNK2	:011	Yes	8.6x10-04	2.7x10-07
Hapmap38032_BTA_37826	SMTNL1		3.7x10-04	1.0x10-04		rs453321640	WNK2	:010	Yes	8.6x10-04	2.7x10-07
rs378532432	LSM2		2.8x10-04	1.0x10-04		rs453321640	WNK2	:009	Yes	8.6x10-04	2.7x10-07
rs385407661	LSM2		2.8x10-04	1.0x10-04		rs436848945	TTN	:278	Yes	6.7x10-04	2.8x10-05
rs452130237	LSM2		2.8x10-04	1.0x10-04		rs447703147	ATP6V0B	:003	Yes	4.3x10-04	2.8x10-05
rs458307492	LSM2		2.8x10-04	1.0x10-04		rs465029400	TTN	:278	Yes	6.7x10-04	2.8x10-05
rs462289549	LSM2		2.8x10-04	1.0x10-04		rs469405826	TTN	:278	Yes	6.7x10-04	2.8x10-05
rs465897387	LSM2		2.8x10-04	1.0x10-04		rs436848945	TTN	:274	Yes	6.7x10-04	2.8x10-05
rs481711637	LSM2		2.8x10-04	1.0x10-04		rs436848945	TTN	:275	Yes	6.7x10-04	2.8x10-05
rs211134748	PARG		6.5x10-04	1.0x10-04		rs465029400	TTN	:274	Yes	6.7x10-04	2.8x10-05
rs208361284	EIF3I		9.8x10-04	1.0x10-04		rs465029400	TTN	:275	Yes	6.7x10-04	2.8x10-05
Hapmap39837_BTA_50597	SUB1		1.2x10-03	1.0x10-04		rs469405826	TTN	:274	Yes	6.7x10-04	2.8x10-05
11: 106410219	PHPT1		4.9x10-04	1.1x10-04		rs469405826	TTN	:275	Yes	6.7x10-04	2.8x10-05
rs208904582	TRIM28		5.6x10-04	1.1x10-04		rs465029400	TTN	:228	Yes	6.7x10-04	2.8x10-05
rs41784330	RAPSN		5.6x10-04	1.1x10-04		rs469405826	TTN	:228	Yes	6.7x10-04	2.8x10-05
rs134225721	SUB1		1.2x10-03	1.1x10-04		rs436848945	TTN	:228	Yes	6.7x10-04	2.8x10-05
rs109552810	FAM78A		5.7x10-04	1.1x10-04		rs134309528	RANBP2	:004	Yes	1.3x10-03	2.9x10-05
rs211464553	QARS		6.8x10-04	6.8x10-05		rs208079955	WDR12	:004	Yes	1.2x10-03	2.9x10-07
rs520036590	ZNF696		7.2x10-04	1.1x10-04		rs208079955	WDR12	:003	Yes	1.2x10-03	2.9x10-07
rs378059645	CHMP3		1.4x10-03	1.1x10-04		rs136575048	OAF	:003	Yes	6.9x10-04	3.0x10-05
rs210909412	POLR2C		1.2x10-03	1.2x10-04		rs451019447	CFB	:018	Yes	2.8x10-04	3.0x10-05
rs441669576	PANK1		9.8x10-04	1.2x10-04		rs133571599	RAB3GAP1	:013	Yes	1.6x10-03	3.0x10-05
rs110668622	ZNF358		6.1x10-04	1.2x10-04		rs439599206	CEP104	:001	Yes	1.4x10-03	3.0x10-05
rs381704814	DHCR7		1.1x10-03	1.2x10-04		rs437040008	C4A	:038	Yes	4.1x10-04	3.0x10-06
16: 2187148	RBBP5		9.4x10-04	1.2x10-04		rs437040008	C4A	:039	Yes	4.1x10-04	3.0x10-06
rs470428732	LSM2		2.8x10-04	1.2x10-04		rs134902616	DAGLB	:010	Yes	6.0x10-04	3.1x10-05
rs135505475	MRPL1		5.8x10-04	1.2x10-04		BovineHD0700003239	ZSWIM4	:010	Yes	1.0x10-03	3.3x10-05
rs468533781	MRPL1		5.8x10-04	1.2x10-04		10: 26320737	CHD8	:011	Yes	5.8x10-04	3.3x10-05
rs41707227	FAM177A1		6.5x10-04	1.2x10-04		rs211069436	RPS6KA2	:019	Yes	1.1x10-03	3.3x10-05
rs109017017	LOC100848149		4.4x10-04	1.2x10-04		rs382816682	ADARB1	:019	Yes	4.4x10-04	3.3x10-05
rs110772768	COX19		1.2x10-03	1.2x10-04		ARS_BFGL_NGS_61709	TSC2	:029	Yes	5.7x10-04	3.4x10-05
rs208953431	MAPKAPK3		7.5x10-04	1.2x10-04		rs109636878	MADD	:013	Yes	6.0x10-04	3.5x10-05
rs208274352	LGI4		5.3x10-04	1.3x10-04		Hapmap30746_BTC_070031	CLCN7	:022	Yes	7.5x10-04	3.5x10-05
rs382274052	FNDC3A		1.2x10-03	1.3x10-04		rs110587569	HECTD4	:007	Yes	5.1x10-04	3.5x10-05
rs207667095	KLC4		7.7x10-04	1.3x10-04		rs109426810	RANBP2	:022	Yes	1.3x10-03	3.5x10-06
rs451173214	PANK1		9.8x10-04	1.3x10-04		rs209983825	DOT1L	:023	Yes	8.6x10-04	3.6x10-05
11: 45598061	LIMS1		1.1x10-03	1.3x10-04		rs210392750	DOT1L	:023	Yes	8.6x10-04	3.6x10-05
rs41609811	RPS19BP1		9.6x10-04	1.3x10-04		rs211148691	DOT1L	:023	Yes	8.6x10-04	3.6x10-05
rs42191283	RTN3		5.7x10-04	1.3x10-04		ARS_BFGL_NGS_74330	POLRMT	:019	Yes	8.5x10-04	3.6x10-05
rs442513897	SLBP		8.8x10-04	1.3x10-04		rs137345115	POLRMT	:019	Yes	8.5x10-04	3.6x10-05
rs110467936	IFNGR1		1.2x10-03	1.4x10-04		rs41257314	ILF3	:008	Yes	6.3x10-04	3.6x10-05
rs110049963	PCID2		7.9x10-04	1.4x10-04		rs109798812	HIBCH	:013	Yes	1.0x10-03	3.8x10-05
rs380552172	PPP1CB		7.6x10-04	1.4x10-04		rs41255307	NUPR1	:002	Yes	6.6x10-04	3.8x10-05
BTB_00305112	SEMA6A		1.4x10-03	1.4x10-04		rs109798812	HIBCH	:014	Yes	1.0x10-03	3.8x10-05
rs456191636	SURF2		6.8x10-04	1.4x10-04		5: 30405201	MCRS1	:014	Yes	1.2x10-03	3.9x10-05
rs110148473	TCF12-2		1.4x10-03	1.4x10-04		rs385112108	MAST2	:013	Yes	6.8x10-04	4.2x10-05
rs379757844	ZNF696		7.2x10-04	1.4x10-04		ARS_BFGL_NGS_103465	RAB3GAP1	:013	Yes	1.6x10-03	4.2x10-05
rs380211629	ZNF696		7.2x10-04	1.4x10-04		rs108960767	RAB3GAP1	:013	Yes	1.6x10-03	4.2x10-05
rs382828421	ZNF696		7.2x10-04	1.4x10-04		rs520160549	ZSCAN29	:003	Yes	9.4x10-04	4.2x10-05
rs384797999	ZNF696		7.2x10-04	1.4x10-04		rs211421247	PCNXL3	:026	Yes	5.6x10-04	4.2x10-05
rs110441799	ARPP21		1.7x10-03	1.4x10-04		rs136898746	NEK4	:006	Yes	9.8x10-04	4.3x10-05
rs208614538	LOC104968577		1.8x10-03	1.4x10-04		rs109340520	HACL1	:002	Yes	9.4x10-04	4.4x10-05
rs42664878	LOC101904529		1.5x10-03	1.4x10-04		rs380079014	USB1	:005	Yes	1.2x10-03	4.4x10-05
13: 43102880	NET1		1.1x10-03	1.4x10-04		rs209943008	RTN4	:004	Yes	1.3x10-03	4.4x10-05
rs380278366	LRRC20		1.0x10-03	1.5x10-04		rs209943008	RTN4	:005	Yes	1.3x10-03	4.4x10-05
rs522651853	SOD2		1.2x10-03	1.5x10-04		rs209943008	RTN4	:003	Yes	1.3x10-03	4.4x10-05
rs447481449	C10H14orf119		8.8x10-04	1.5x10-04		rs209943008	RTN4	:007	Yes	1.3x10-03	4.4x10-05
rs211093859	TP53RK		1.0x10-03	1.5x10-04		rs209943008	RTN4	:006	Yes	1.3x10-03	4.4x10-05
rs43683819	NBN		1.2x10-03	1.5x10-04		rs379533715	STK19	:003	Yes	2.9x10-04	4.5x10-05
rs210891538	KLC4		7.7x10-04	1.5x10-04		rs453215256	STK19	:003	Yes	2.9x10-04	4.5x10-05
rs523382074	IFRD2		7.7x10-04	1.5x10-04		rs458860562	STK19	:003	Yes	2.9x10-04	4.5x10-05
rs462437875	POLR2I		4.5x10-04	1.6x10-04		rs459443400	STK19	:003	Yes	2.9x10-04	4.5x10-05
BovineHD1100028698	C11H9orf16		8.5x10-04	1.6x10-04		rs43614505	MTFMT	:006	Yes	9.6x10-04	4.7x10-05
rs211462647	NDST1		8.5x10-04	1.6x10-04		rs378570274	ZNF184	:006	Yes	4.1x10-04	4.9x10-05
rs520113622	FANCE		1.2x10-03	1.6x10-04		rs378628653	ZNF184	:006	Yes	4.1x10-04	4.9x10-05
rs442882558	TMEM140		1.1x10-03	1.6x10-04		BTB_01085974	ERBB2IP	:007	Yes	2.1x10-03	5.1x10-05
rs42087176	PANK1		9.8x10-04	1.6x10-04		rs110822094	RERE	:021	Yes	1.4x10-03	5.1x10-05
ARS_BFGL_NGS_98511	NCBP1		6.8x10-04	1.6x10-04		rs523394786	IGSF8	:003	Yes	7.0x10-04	5.1x10-05
rs466825127	NELFE		2.8x10-04	2.5x10-04		BTB_01085974	ERBB2IP	:008	Yes	2.1x10-03	5.1x10-05
rs211242861	RBX1		1.5x10-03	1.7x10-04		rs384892849	TEK	:022	Yes	1.3x10-03	5.1x10-07
rs43763264	RBX1		1.5x10-03	1.7x10-04		rs110768040	CSK	:008	Yes	8.1x10-04	5.2x10-05
rs211001011	OSBP		3.4x10-04	5.8x10-05		rs383282712	RTN4	:003	Yes	1.3x10-03	5.2x10-05
rs41910006	LOC782389		8.3x10-04	1.7x10-04		rs383282712	RTN4	:004	Yes	1.3x10-03	5.2x10-05
rs41691010	GDI2		8.9x10-04	1.7x10-04		rs383282712	RTN4	:007	Yes	1.3x10-03	5.2x10-05
rs517264799	TPD52L2		8.2x10-04	1.7x10-04		rs383282712	RTN4	:005	Yes	1.3x10-03	5.2x10-05
BTA_70697_no_rs	RBX1		1.5x10-03	1.7x10-04		ARS_BFGL_NGS_63707	SRFBP1	:006	Yes	1.2x10-03	5.3x10-05
rs207640393	PSMD5		1.0x10-03	1.7x10-04		rs209259927	HECTD4	:045	Yes	5.1x10-04	5.3x10-05
ARS_BFGL_NGS_117107	POLR2C		1.2x10-03	1.7x10-04		BovineHD0400013637	DLD	:012	Yes	1.3x10-03	5.4x10-05
rs210024071	FNDC3A		1.2x10-03	1.7x10-04		rs210708704	SSR1	:002	Yes	1.2x10-03	5.5x10-05
Hapmap39895_BTA_15668	ACSS3-2		1.4x10-03	1.7x10-04		rs210708704	SSR1	:003	Yes	1.2x10-03	5.5x10-05
BovineHD1200006219	VPS36		1.1x10-03	1.7x10-04		rs110503319	SYNRG	:015	Yes	7.4x10-04	5.7x10-05
rs111005133	TUBB6		1.7x10-03	1.7x10-04		rs43317365	NHEJ1	:004	Yes	6.9x10-04	5.9x10-05
BTA_82272_no_rs	SLC44A1		1.1x10-03	1.7x10-04		rs471766285	RDH13	:002	Yes	2.4x10-04	5.9x10-06
rs209888512	PEX26		1.2x10-03	1.8x10-04		rs208100264	TSC2	:006	Yes	5.7x10-04	6.1x10-05
rs43184114	P4HB		6.7x10-04	1.8x10-04		rs211006581	RASA1	:024	Yes	2.1x10-03	6.1x10-05
rs459506249	ABI1		1.2x10-03	1.8x10-04		rs210791445	KDM4A	:010	Yes	4.7x10-04	6.1x10-05
Hapmap49610_BTA_43828	GYS1		4.5x10-04	1.8x10-04		BovineHD0700004766	MCOLN1	:011	Yes	6.1x10-04	6.1x10-05
rs41893475	GYS1		4.5x10-04	1.8x10-04		rs476029999	PDCD6IP	:013	Yes	1.5x10-03	6.3x10-05
rs41893524	GYS1		4.5x10-04	1.8x10-04		rs379608478	ADARB1	:019	Yes	4.4x10-04	6.4x10-05
rs43696768	LMO7		1.5x10-03	1.8x10-04		rs209543796	SLC35D1	:001	Yes	8.5x10-04	6.4x10-06
rs109059556	TRAPPC5		5.9x10-04	5.1x10-04		rs209701676	SLC35D1	:001	Yes	8.5x10-04	6.4x10-06
rs110027308	CLP1		3.6x10-04	1.9x10-04		rs211164635	SLC35D1	:001	Yes	8.5x10-04	6.4x10-06
rs377788264	SMTNL1		3.7x10-04	1.9x10-04		ARS_BFGL_BAC_29509	SRPK1	:003	Yes	1.0x10-03	6.7x10-05
rs134160508	CA3		1.3x10-03	1.9x10-04		Hapmap38604_BTA_49811	EIF4G3	:017	Yes	8.1x10-04	6.7x10-05
rs527140944	PWP1		1.4x10-03	1.9x10-04		ARS_BFGL_NGS_112923	SPAG9	:018	Yes	8.8x10-04	6.7x10-05
rs42685211	DCTN5		6.9x10-04	1.9x10-04		rs41885131	COX7A1	:002	Yes	4.5x10-04	6.7x10-06
rs208625531	ANKRD40		8.9x10-04	1.9x10-04		BTB_01876776	JAK1	:012	Yes	1.5x10-03	6.8x10-05
rs41893498	GYS1		4.5x10-04	1.9x10-04		2: 18087012	TTN	:221	Yes	6.7x10-04	6.8x10-05
rs379980570	KPNA2		8.8x10-04	2.0x10-04		23: 25552842	C4A	:039	Yes	4.1x10-04	6.8x10-06
rs381610320	TP53INP1		1.3x10-03	2.0x10-04		rs41587539	CFB	:016	Yes	2.8x10-04	7.0x10-05
rs134792094	PDE1B		7.4x10-04	2.0x10-04		rs526027000	ABCC10	:014	Yes	7.0x10-04	7.1x10-05
rs135771027	ZNF189		7.4x10-04	2.0x10-04		rs134129544	RAB11FIP3	:009	Yes	1.0x10-03	7.1x10-05
ARS_BFGL_BAC_33671	SUB1		1.2x10-03	2.0x10-04		rs211501849	HACL1	:002	Yes	9.4x10-04	7.1x10-06
rs110148363	INTS7		1.0x10-03	2.1x10-04		ARS_BFGL_NGS_69554	ZNF140	:007	Yes	9.1x10-04	7.3x10-05
rs516155209	IFRD2		7.7x10-04	2.1x10-04		ARS_BFGL_NGS_36943	LOC519494	:025	Yes	2.1x10-03	7.3x10-05
rs135403474	MCM3AP		5.6x10-04	2.1x10-04		rs109949096	ANKRD17	:001	Yes	1.3x10-03	7.5x10-05
rs211537728	PARP2		3.2x10-04	2.1x10-04		rs109105671	SYNRG	:015	Yes	7.4x10-04	7.5x10-05
rs382393745	ARHGAP12		1.5x10-03	2.1x10-04		rs109154261	SYNRG	:015	Yes	7.4x10-04	7.5x10-05
rs109814481	MRPL16		6.0x10-04	2.1x10-04		rs109497427	SYNRG	:015	Yes	7.4x10-04	7.5x10-05
rs109236090	VPS37A		6.3x10-04	2.1x10-04		rs110928040	SYNRG	:015	Yes	7.4x10-04	7.5x10-05
BovineHD1100017902	PELI1		1.8x10-03	2.1x10-04		rs137801201	SYNRG	:015	Yes	7.4x10-04	7.5x10-05
21: 56581739	CPSF2		1.1x10-03	2.1x10-04		rs209468281	NCL	:007	Yes	1.2x10-03	7.5x10-05
rs480386896	VPS26A		1.0x10-03	2.2x10-04		rs209468281	NCL	:009	Yes	1.2x10-03	7.5x10-05
rs211346499	GUK1		7.9x10-04	2.2x10-05		rs109360347	MARK2	:008	Yes	6.2x10-04	7.6x10-05
rs209954243	GUK1		7.9x10-04	2.2x10-05		rs210557423	ZNF317	:004	Yes	4.4x10-04	7.6x10-05
rs41591939	PEX11G		5.7x10-04	5.3x10-04		rs469432165	AGA	:010	Yes	2.1x10-03	7.6x10-05
ARS_BFGL_BAC_11677	FAM98A		1.5x10-03	2.2x10-04		rs469432165	AGA	:006	Yes	2.1x10-03	7.6x10-05
rs109160942	POLR2I		4.5x10-04	2.3x10-04		17: 55429250	DIABLO	:003	Yes	1.1x10-03	7.6x10-06
rs110563130	ITSN2-2		1.5x10-03	2.3x10-04		rs208630501	MMP14	:009	Yes	6.6x10-04	7.7x10-05
rs379287331	NDUFB7		1.0x10-03	2.3x10-04		rs43722895	GIGYF1	:015	Yes	5.0x10-04	7.7x10-05
ARS_BFGL_NGS_52872	C7H5orf24		1.7x10-03	2.3x10-04		rs208630501	MMP14	:010	Yes	6.6x10-04	7.7x10-05
rs208972662	GUK1		7.9x10-04	2.7x10-05		BovineHD0300003167	IGSF8	:003	Yes	7.0x10-04	7.8x10-05
BovineHD0700012326	GNB2L1		6.8x10-04	2.3x10-04		rs211665943	CFB	:016	Yes	2.8x10-04	7.8x10-05
rs478842454	LOC100848991		5.6x10-04	2.3x10-04		rs42426684	ARF6	:002	Yes	1.3x10-03	7.8x10-05
BTA_30511_no_rs	BCAR1		1.1x10-03	2.4x10-04		rs135148781	RRP8	:003	Yes	3.8x10-04	7.9x10-05
rs481061776	HMGN2		1.0x10-03	2.4x10-04		rs133302123	PDE3B	:003	Yes	1.7x10-03	7.9x10-05
rs211336832	IFRD2		7.7x10-04	2.4x10-04		rs41725302	ATP6V1C1	:011	Yes	6.7x10-04	8.0x10-05
rs522828263	KCTD20		1.0x10-03	2.4x10-04		rs211228226	MMP14	:009	Yes	6.6x10-04	8.0x10-05
rs522788122	AP2S1		6.3x10-04	2.4x10-04		rs211228226	MMP14	:010	Yes	6.6x10-04	8.0x10-05
rs211476449	UBR3		9.8x10-04	3.2x10-04		rs522908671	UBE2Q1	:004	Yes	7.5x10-04	8.1x10-05
rs466825127	CSNK2B		2.8x10-04	1.7x10-04		rs136495756	RNF25	:005	Yes	6.4x10-04	8.2x10-05
rs518290602	ABL1		1.0x10-03	2.5x10-04		rs210603958	PI4KA	:007	Yes	5.9x10-04	8.2x10-05
rs210503473	SLC26A10		8.6x10-04	2.5x10-04		rs208532319	MORC2	:018	Yes	5.2x10-04	8.2x10-05
rs109639501	WSB1		9.8x10-04	2.5x10-04		2: 92305100	WDR12	:004	Yes	1.2x10-03	8.2x10-06
rs208347007	LRRC20		1.0x10-03	2.5x10-04		2: 92305100	WDR12	:003	Yes	1.2x10-03	8.2x10-06
BTB_00534445	FKBP1A		1.0x10-03	2.5x10-04		rs379877781	ZNF319	:004	Yes	1.2x10-03	8.3x10-05
rs210886318	ZKSCAN5		6.0x10-04	2.5x10-04		rs210955715	PI4KA	:001	Yes	5.9x10-04	8.3x10-05
rs41783573	MRPL16		6.0x10-04	2.5x10-04		ARS_BFGL_NGS_6791	MAP3K3	:008	Yes	9.6x10-04	8.4x10-05
rs210976691	PPP1CB		7.6x10-04	2.6x10-04		rs385607098	MICALL1	:007	Yes	9.3x10-04	8.4x10-05
rs445258714	PODN		1.2x10-03	2.6x10-04		rs109309243	LOC784007	:003	Yes	6.1x10-04	8.5x10-05
rs210027699	NNAT		6.9x10-04	2.6x10-04		rs136340758	C1R	:005	Yes	7.0x10-04	8.6x10-05
Hapmap40460_BTA_69362	FHL3		1.2x10-03	2.6x10-04		rs209099565	CFB	:016	Yes	2.8x10-04	8.7x10-05
rs110567220	ZBTB5		1.2x10-03	2.7x10-04		rs42194293	ZFPL1	:004	Yes	5.6x10-04	8.8x10-05
rs462899816	FAM78A		5.7x10-04	2.7x10-04		rs42035291	SSR1	:004	Yes	1.2x10-03	8.8x10-05
rs378506029	TPST2		1.1x10-03	2.7x10-04		BTB_01913344	CIAO1	:004	Yes	5.8x10-04	8.8x10-05
rs526239186	CCNY		1.1x10-03	2.7x10-04		rs42468322	POLRMT	:019	Yes	8.5x10-04	8.9x10-05
rs135907905	ANAPC7		1.2x10-03	2.7x10-04		rs133808821	TRIP11	:021	Yes	1.2x10-03	8.9x10-05
rs208581092	ANKRD40		8.9x10-04	2.8x10-04		rs110066924	SNAPC4	:005	Yes	6.4x10-04	8.9x10-05
rs471370327	ANKRD40		8.9x10-04	2.8x10-04		rs380814531	NEURL4	:003	Yes	8.1x10-04	9.0x10-05
rs385068529	KATNA1		5.6x10-04	2.8x10-04		ARS_BFGL_NGS_54655	MMP14	:002	Yes	6.6x10-04	9.2x10-05
rs380640993	SEMA6C		8.8x10-04	2.8x10-04		rs211240818	EIF4G3	:007	Yes	8.1x10-04	9.2x10-06
rs43614968	LMAN2L		6.0x10-04	2.8x10-04		rs211240818	EIF4G3	:001	Yes	8.1x10-04	9.2x10-06
rs211126569	IRGQ		4.6x10-04	2.8x10-04		rs211240818	EIF4G3	:002	Yes	8.1x10-04	9.2x10-06
BovineHD1300000184	TMX4		1.7x10-03	2.8x10-04		rs211240818	EIF4G3	:006	Yes	8.1x10-04	9.2x10-06
rs42069135	BAZ1B		7.7x10-04	2.8x10-04		18: 54766003	DMPK	:008	Yes	9.6x10-04	9.3x10-05
rs109970459	COX19		1.2x10-03	2.9x10-04		rs136651895	TAF3	:002	Yes	1.1x10-03	9.3x10-05
rs43658034	ITPRIPL1		5.7x10-04	2.9x10-04		rs381219985	CS	:008	Yes	5.0x10-04	9.3x10-05
rs439536947	FNDC3B		5.3x10-04	2.9x10-04		rs381219985	CS	:007	Yes	5.0x10-04	9.3x10-05
rs380346281	SCAF4		1.2x10-03	2.9x10-04		rs381217357	C4A	:028	Yes	4.1x10-04	9.3x10-06
BTB_00243324	USP53		1.4x10-03	2.9x10-04		rs210503132	VPS13D	:023	Yes	1.5x10-03	9.5x10-05
rs518058732	MAPKAPK3		7.5x10-04	2.9x10-04		rs380874351	MON1B	:001	Yes	1.4x10-03	9.5x10-05
rs521512600	MAPKAPK3		7.5x10-04	2.9x10-04		rs385901259	RPL3	:008	Yes	8.2x10-04	9.6x10-05
rs209984179	EFHD1		8.5x10-04	2.9x10-04		rs208088619	ZNF140	:007	Yes	9.1x10-04	9.6x10-05
rs475371108	NXF1		5.7x10-04	2.9x10-04		rs208292792	ZNF140	:007	Yes	9.1x10-04	9.6x10-05
rs208407003	LAMB2		6.8x10-04	2.9x10-04		rs381038012	ZNF140	:007	Yes	9.1x10-04	9.6x10-05
rs135884207	CNOT10		1.4x10-03	2.9x10-04		rs524143621	THG1L	:001	Yes	1.3x10-03	9.7x10-05
rs210663319	DUSP14		7.8x10-04	2.9x10-04		rs431945722	TTN	:307	Yes	6.7x10-04	9.8x10-05
rs210804273	C18H19orf47		5.4x10-04	3.0x10-04		rs109751747	NHEJ1	:004	Yes	6.9x10-04	9.8x10-05
rs42191285	RTN3		5.7x10-04	3.0x10-04		rs133376172	GLTP	:001	Yes	4.4x10-04	9.8x10-05
rs110894726	CYFIP1		7.7x10-04	3.0x10-04		19: 62512647	ARSG	:004	Yes	9.8x10-04	9.9x10-05
rs109202686	LRP12		7.2x10-04	3.0x10-04		rs522251411	ASH2L	:016	Yes	1.4x10-03	9.9x10-05
rs378586536	ZCCHC8		8.5x10-04	3.0x10-04		BTB_02000681	MYCBP2	:007	Yes	1.3x10-03	9.9x10-05
rs383575618	WBSCR22		8.8x10-04	3.0x10-04		rs380922464	NOL8	:006		1.1x10-03	1.0x10-04
rs42449366	SH3BP4		1.1x10-03	3.0x10-04		rs110348390	R3HDM1	:032		1.6x10-03	1.0x10-04
rs208467199	PDE1B		7.4x10-04	3.1x10-04		rs450171343	FAM114A1	:014		1.2x10-03	1.0x10-04
rs211024103	PDE1B		7.4x10-04	3.1x10-04		rs464359852	FAM114A1	:014		1.2x10-03	1.0x10-04
rs441374797	FAM78A		5.7x10-04	3.1x10-04		rs42884620	SLC44A1	:015		1.1x10-03	1.0x10-04
rs474570611	FAM78A		5.7x10-04	3.1x10-04		rs134642535	LLGL1	:004		1.1x10-03	1.0x10-04
rs208990813	SETD4		1.3x10-03	3.1x10-04		UA_IFASA_5666	SYNE3	:013		1.1x10-03	1.0x10-04
rs384435002	ARHGEF17		1.3x10-03	3.1x10-04		BTB_02050962	VWA9	:007		7.8x10-04	1.0x10-04
rs136055194	NUP93		1.0x10-03	3.1x10-04		rs211297975	MYBPC1	:026		1.4x10-03	1.0x10-04
rs41644861	PSMB3		7.0x10-04	3.1x10-04		rs481509365	SPTB	:022		9.1x10-04	1.0x10-04
rs443390769	FAM78A		5.7x10-04	3.1x10-04		rs208262814	SNX25	:013		4.5x10-04	1.0x10-04
rs526096854	FAM78A		5.7x10-04	3.1x10-04		rs470085090	RNF157	:005		5.1x10-04	1.0x10-04
ARS_BFGL_NGS_82046	DHDH		4.6x10-04	3.1x10-04		rs110171363	WASF2	:007		8.1x10-04	1.0x10-04
rs449175535	KCTD5		5.7x10-04	3.1x10-04		rs42142213	C1H21orf2	:005		4.6x10-04	1.0x10-04
BovineHD1100028832	C11H9orf16		8.5x10-04	3.2x10-04		10: 28085492	SLC12A6	:019		4.4x10-04	1.0x10-04
rs211476449	KLHL23		1.3x10-03	2.2x10-05		10: 28103472	SLC12A6	:019		4.4x10-04	1.0x10-04
rs41949201	ZFR		1.2x10-03	3.2x10-04		rs524503310	TOR1A	:005		1.0x10-03	1.0x10-04
rs210213511	DCAF17		1.3x10-03	3.2x10-04		rs208228375	ARFGAP1	:010		8.6x10-04	1.0x10-04
rs109935880	DCTN5		6.9x10-04	3.2x10-04		rs110110190	ZNF583	:002		2.3x10-04	1.0x10-04
rs42062371	DCTN5		6.9x10-04	3.2x10-04		rs473207927	SETD5	:021		8.3x10-04	1.0x10-04
rs209589039	LONP2		1.5x10-03	3.3x10-04		rs209463579	CLUH	:010		5.6x10-04	1.0x10-04
rs134162157	ZBTB5		1.2x10-03	3.3x10-04		rs384831589	HCLS1	:010		8.9x10-04	1.0x10-04
ARS_BFGL_NGS_111526	SSBP3		7.9x10-04	3.3x10-04		rs109287854	NFAT5	:024		8.8x10-04	1.0x10-04
6: 37770995	FAM13A		1.3x10-03	3.3x10-04		rs208681381	MIB2	:010		1.1x10-03	1.0x10-04
Hapmap42596_BTA_58793	BCL2		1.2x10-03	3.3x10-04		rs110892610	MAPK1	:002		5.4x10-04	1.0x10-04
rs209925025	PSMB4		7.7x10-04	3.3x10-04		rs211464553	QARS	:021		6.5x10-04	1.0x10-04
rs210111266	APEH		6.8x10-04	3.3x10-04		rs207490910	KIDINS220	:003		1.2x10-03	1.0x10-04
rs110541743	CCNDBP1		1.1x10-03	3.3x10-04		BTB_01184881	MLF1	:007		1.4x10-03	1.0x10-04
rs209303085	C11H9orf16		8.5x10-04	3.3x10-04		rs135307008	CC2D1A	:011		1.0x10-03	1.0x10-04
rs209449742	IRGQ		4.6x10-04	3.3x10-04		ARS_BFGL_NGS_32148	C7H19orf60	:001		6.3x10-04	1.0x10-04
rs211285452	IRGQ		4.6x10-04	3.3x10-04		rs207747329	PDIA4	:009		7.4x10-04	1.0x10-04
rs43477701	ZNF575		4.6x10-04	3.4x10-04		BovineHD0600001755	METTL14	:002		1.3x10-03	1.0x10-04
rs384193222	TMX2		3.5x10-04	3.4x10-04		rs135632209	NFU1	:002		1.3x10-03	1.0x10-04
rs450351396	TMX2		3.5x10-04	3.4x10-04		rs42598364	AHCTF1	:030		1.4x10-03	1.0x10-04
rs134923795	MRM1		1.3x10-03	3.4x10-04		ARS_BFGL_NGS_31959	GTF3C1	:012		1.0x10-03	1.0x10-04
Hapmap46913_BTA_104578	DCTN5		6.9x10-04	3.4x10-04		rs42260872	GTF2A1	:004		1.3x10-03	1.0x10-04
ARS_BFGL_NGS_110372	CEP164		1.2x10-03	3.4x10-04		rs522081333	SAMD11	:004		1.1x10-03	1.0x10-04
rs210367766	GARS		1.2x10-03	1.0x10-03		rs526629671	SAMD11	:004		1.1x10-03	1.0x10-04
rs133234684	RBM22		8.6x10-04	3.5x10-04		rs379065379	SEC24B	:023		8.2x10-04	1.0x10-04
rs210871012	VPS36		1.1x10-03	3.5x10-04		ARS_BFGL_NGS_16316	IGF1R	:006		1.6x10-03	1.0x10-04
rs137121939	XAB2		6.1x10-04	3.5x10-04		rs383229912	KCNT1	:022		6.3x10-04	1.0x10-04
rs109166152	ANAPC11		6.6x10-04	3.5x10-04		rs42187259	FEN1	:001		5.7x10-04	1.0x10-04
rs136592205	ZNF212		6.9x10-04	3.5x10-04		rs43509710	NFIC	:003		8.6x10-04	1.0x10-04
Hapmap40275_BTA_58181	NAPG		1.5x10-03	3.5x10-04		BovineHD0300012954	AGL	:014		1.0x10-03	1.0x10-05
ARS_BFGL_NGS_117208	SAT2		7.6x10-04	3.5x10-04		BovineHD0300012955	AGL	:014		1.0x10-03	1.0x10-05
rs210166885	ZKSCAN5		6.0x10-04	3.5x10-04		rs133614095	LLGL1	:004		1.1x10-03	1.0x10-05
rs211213309	INTS7		1.0x10-03	3.6x10-04		rs449658516	KCNT1	:022		6.3x10-04	1.0x10-05
rs380644571	CEP164		1.3x10-03	1.1x10-03		rs42118852	VPS37A	:008		6.3x10-04	1.0x10-05
UA_IFASA_6047	GNB2L1		6.8x10-04	3.6x10-04		BovineHD0300012954	AGL	:013		1.0x10-03	1.0x10-05
rs378139474	AP4M1		4.0x10-04	3.6x10-04		BovineHD0300012955	AGL	:013		1.0x10-03	1.0x10-05
rs211680480	CRAMP1L		6.7x10-04	3.6x10-04		rs208142776	SCPEP1	:012		7.4x10-04	1.0x10-06
Hapmap55554_ss46526312	PDE1B		7.4x10-04	3.6x10-04		rs209795195	SPTB	:019		9.1x10-04	1.1x10-04
rs109846377	PDE1B		7.4x10-04	3.6x10-04		rs43417963	ABCF2	:001		4.2x10-04	1.1x10-04
rs208453733	PDE1B		7.4x10-04	3.6x10-04		rs110057732	LOC615936	:002		1.0x10-03	1.1x10-04
rs209524972	PDE1B		7.4x10-04	3.6x10-04		ARS_BFGL_NGS_111321	CC2D1A	:016		1.0x10-03	1.1x10-04
BTB_00193466	RBX1		1.5x10-03	3.6x10-04		rs208923483	EZH1	:005		6.8x10-04	1.1x10-04
rs210977173	IFRD2		7.7x10-04	3.6x10-04		rs209302038	EZH1	:005		6.8x10-04	1.1x10-04
rs132758085	HABP4		9.8x10-04	3.6x10-04		rs209756857	EZH1	:005		6.8x10-04	1.1x10-04
rs522087626	LOC514011		1.0x10-03	3.7x10-04		rs211544847	EZH1	:005		6.8x10-04	1.1x10-04
ARS_BFGL_NGS_87587	ATL3		5.6x10-04	3.7x10-04		rs383013355	EZH1	:005		6.8x10-04	1.1x10-04
rs208092394	GTPBP1		7.6x10-04	3.7x10-04		rs207753335	ITPR1	:050		1.7x10-03	1.1x10-04
rs380002035	ARRB1		6.6x10-04	3.7x10-04		rs135770571	POLK	:013		1.0x10-03	1.1x10-04
rs42194526	IGF2		9.3x10-04	3.7x10-04		rs524855312	C19H17orf85	:013		5.6x10-04	1.1x10-04
rs385363191	MAPKAPK3		7.5x10-04	3.7x10-04		ARS_BFGL_NGS_32292	TEP1	:004		3.2x10-04	1.1x10-04
rs525256419	ZKSCAN5		6.0x10-04	3.7x10-04		rs378465493	CARM1	:006		6.3x10-04	1.1x10-04
BovineHD0500019625	CKAP4		1.3x10-03	3.7x10-04		rs43362826	IPO13	:019		4.3x10-04	1.1x10-04
20: 41115146	ZFR		1.2x10-03	3.7x10-04		rs110607126	PIEZO1	:032		1.6x10-03	1.1x10-04
ARS_BFGL_NGS_109580	ZFR		1.2x10-03	3.7x10-04		rs135622237	ADAR	:021		7.2x10-04	1.1x10-04
rs434061364	CCL25		6.3x10-04	3.8x10-04		rs208036323	GNB2	:004		5.0x10-04	1.1x10-04
rs110375993	SGOL2		8.1x10-04	3.8x10-04		rs109583975	ISCU	:002		5.3x10-04	1.1x10-04
rs210676156	ETAA1		1.3x10-03	3.8x10-04		ARS_BFGL_NGS_118135	MYBPC1	:001		1.4x10-03	1.1x10-04
rs42932679	ATL3		5.6x10-04	3.8x10-04		ARS_BFGL_NGS_79814	FAM193A	:003		7.4x10-04	1.1x10-04
rs382528994	WBSCR16		9.4x10-04	3.8x10-04		rs381680224	CCDC132	:008		1.1x10-03	1.1x10-04
rs449965403	DENND1A		6.3x10-04	3.8x10-04		rs518570059	SMYD5	:005		1.0x10-03	1.1x10-04
rs209188111	GPN3		1.2x10-03	3.8x10-04		rs109846928	SEMA3B	:014		7.8x10-04	1.1x10-04
rs134322210	ZYG11B		1.2x10-03	3.9x10-04		rs135233068	SEMA3B	:014		7.8x10-04	1.1x10-04
rs110290309	GPX8		9.1x10-04	3.9x10-04		rs135727157	SEMA3B	:014		7.8x10-04	1.1x10-04
rs136592205	ZNF746		6.1x10-04	3.9x10-04		rs475822208	FASN	:012		6.0x10-04	1.1x10-04
rs134574440	CADM1		5.6x10-04	3.9x10-04		rs43570257	FKBP15	:025		1.0x10-03	1.1x10-04
19: 63545498	HELZ		1.9x10-03	3.9x10-04		rs209765727	DUSP7	:003		9.3x10-04	1.1x10-04
rs210761043	HELZ		1.9x10-03	3.9x10-04		rs211547742	TEP1	:034		3.2x10-04	1.1x10-04
rs453784466	ABL1		1.0x10-03	3.9x10-04		rs209039620	UEVLD	:007		5.8x10-04	1.1x10-04
rs110240809	TP53INP1		1.3x10-03	3.9x10-04		rs136440474	LOC511220	:006		6.2x10-04	1.1x10-04
rs210382558	PDE1B		7.4x10-04	3.9x10-04		rs380238232	FASN	:012		6.0x10-04	1.1x10-04
rs384832971	PEX11G		5.9x10-04	3.9x10-04		rs211436613	GABBR1	:003		2.4x10-04	1.1x10-04
rs474266029	FBL		4.6x10-04	3.9x10-04		rs385455017	GABBR1	:003		2.4x10-04	1.1x10-04
rs382617114	ZNF696		7.2x10-04	3.9x10-04		BTB_00264102	KIAA1211	:010		1.1x10-03	1.1x10-04
rs438005859	YTHDC1		8.6x10-04	3.9x10-04		Hapmap59686_rs29020689	TCEA1	:007		1.6x10-03	1.1x10-04
Hapmap57288_ss46526584	ADPRHL1		9.1x10-04	3.9x10-04		rs208662468	JUP	:001		5.3x10-04	1.1x10-04
rs41257043	ADPRHL1		9.1x10-04	3.9x10-04		rs211436613	GABBR1	:004		2.4x10-04	1.1x10-04
rs137077660	SECISBP2		1.5x10-03	4.0x10-04		rs385455017	GABBR1	:004		2.4x10-04	1.1x10-04
rs381819236	FAM175A		1.1x10-03	4.0x10-04		rs209341852	CSF1R	:004		1.1x10-03	1.1x10-04
rs382503623	FAM175A		1.1x10-03	4.0x10-04		rs441374797	KCNT1	:022		6.3x10-04	1.1x10-04
rs384488030	FAM175A		1.1x10-03	4.0x10-04		rs474570611	KCNT1	:022		6.3x10-04	1.1x10-04
rs211464553	LAMB2		6.8x10-04	4.0x10-04		rs133831082	POGZ	:014		7.7x10-04	1.1x10-04
Hapmap42736_BTA_93531	SFXN4		1.5x10-03	4.0x10-04		rs381758099	PRDM4	:005		1.4x10-03	1.1x10-04
rs208038605	ETAA1		1.3x10-03	4.0x10-04		BovineHD1100018889	NFU1	:002		1.3x10-03	1.1x10-04
Hapmap38578_BTA_120804	SPRED1		1.9x10-03	4.0x10-04		rs133256079	NFU1	:002		1.3x10-03	1.1x10-04
rs208930497	MLEC		4.7x10-04	4.0x10-04		23: 27448279	VARS	:006		2.8x10-04	1.1x10-04
rs383300500	MLEC		4.7x10-04	4.0x10-04		rs524587317	VARS	:006		2.8x10-04	1.1x10-04
rs454557638	LOC539805		4.9x10-04	4.0x10-04		rs132705983	FBXL5	:010		9.8x10-04	1.1x10-04
rs525947574	LOC539805		4.9x10-04	4.0x10-04		rs443390769	KCNT1	:022		6.3x10-04	1.1x10-04
rs134976171	ZMAT2		8.8x10-04	4.1x10-04		rs526096854	KCNT1	:022		6.3x10-04	1.1x10-04
rs442332114	STRADB		7.1x10-04	4.1x10-04		rs133889134	MTF2	:011		1.2x10-03	1.1x10-04
rs208508456	ARF2		1.0x10-03	4.1x10-04		rs134954521	MTF2	:011		1.2x10-03	1.1x10-04
ARS_BFGL_NGS_107749	FAM96B		1.3x10-03	4.1x10-04		rs137769124	BTRC	:012		1.2x10-03	1.1x10-04
rs526736995	YPEL3		6.3x10-04	4.1x10-04		rs381974975	GAS6	:006		1.1x10-03	1.1x10-04
rs137000092	ZFAT		5.4x10-04	4.1x10-04		rs110607670	MLST8	:001		5.7x10-04	1.1x10-04
rs377827524	SMIM8		8.3x10-04	4.1x10-04		rs211593025	TRIP12	:022		1.1x10-03	1.1x10-04
rs378675747	SMIM8		8.3x10-04	4.1x10-04		rs109562452	MAPKAP1	:011		1.3x10-03	1.1x10-04
rs517186559	LOC100849002		6.7x10-04	4.2x10-04		ARS_BFGL_NGS_105498	IGF1R	:006		1.6x10-03	1.1x10-04
rs207730313	DENND4C		8.1x10-04	4.2x10-04		rs524356602	ACAP3	:007		1.1x10-03	1.1x10-04
18: 55048336	EHD2		5.5x10-04	4.2x10-04		16: 50804918	PANK4	:005		1.3x10-03	1.1x10-04
rs526745854	HDGFRP2		6.8x10-04	4.2x10-04		rs137480624	SEMA3B	:014		7.8x10-04	1.1x10-04
rs208890906	NDST1		8.5x10-04	4.2x10-04		rs210359486	ROCK2	:031		1.3x10-03	1.1x10-04
rs137509061	SLC26A10		8.6x10-04	4.2x10-04		rs137180994	FAT1	:005		4.8x10-04	1.1x10-04
BTB_01416427	BAIAP2		6.2x10-04	4.3x10-04		rs109360756	GRSF1	:006		8.1x10-04	1.1x10-04
rs380885344	ZNF696		7.2x10-04	4.3x10-04		rs525692993	GARS	:007		9.3x10-04	1.1x10-04
rs110467374	IWS1		1.1x10-03	4.3x10-04		UA_IFASA_6460	ACACA	:037		7.7x10-04	1.1x10-04
rs133727028	SEPHS2		5.4x10-04	4.3x10-04		rs210307704	AOX1	:010		7.8x10-04	1.1x10-04
rs207761614	VPS37A		6.3x10-04	4.3x10-04		rs209830347	ANO6	:012		1.7x10-03	1.1x10-04
ARS_BFGL_NGS_38386	VTI1A		1.5x10-03	4.3x10-04		rs135211016	PSMC3	:004		5.7x10-04	1.1x10-04
rs449663064	POM121C		5.3x10-04	4.3x10-04		rs136673037	PSMC3	:004		5.7x10-04	1.1x10-04
ARS_BFGL_NGS_61392	DCAF17		1.3x10-03	4.3x10-04		ARS_BFGL_NGS_21116	POMT2	:021		6.0x10-04	1.1x10-04
BTA_41023_no_rs	SLC15A4		2.0x10-03	4.3x10-04		rs110440817	LOC511220	:040		6.2x10-04	1.1x10-04
ARS_BFGL_NGS_34854	APOBEC2		1.0x10-03	4.3x10-04		ARS_BFGL_NGS_22963	ZKSCAN5	:004		6.0x10-04	1.1x10-04
rs208343668	KDM6B		7.6x10-04	4.3x10-04		rs381271999	BNIP1	:006		6.3x10-04	1.1x10-04
Hapmap59876_rs29018046	NCKAP1-2		1.5x10-03	4.3x10-04		5: 56027407	R3HDM2	:021		7.5x10-04	1.1x10-04
ARS_BFGL_NGS_2617	JAM3		1.4x10-03	4.3x10-04		rs208123126	PRRC2A	:014		2.8x10-04	1.1x10-04
rs433279417	MANBAL		7.1x10-04	4.4x10-04		ARS_BFGL_NGS_2563	MED6	:001		1.3x10-03	1.1x10-04
rs137072387	CKM		6.3x10-04	4.4x10-04		BovineHD0900020413	EYA4	:010		1.3x10-03	1.1x10-04
rs109066206	FRG1		5.7x10-04	4.4x10-04		ARS_BFGL_NGS_110809	GSPT1	:015		9.8x10-04	1.1x10-04
rs210537988	TRNT1		2.2x10-03	4.4x10-04		BovineHD0900006500	DOPEY1	:003		1.1x10-03	1.1x10-04
rs436872336	KLC1		1.1x10-03	4.4x10-04		rs379706000	DOPEY1	:003		1.1x10-03	1.1x10-04
Hapmap32574_BTA_143217	CKAP4		1.3x10-03	4.4x10-04		rs134358553	ALS2CL	:016		7.9x10-04	1.1x10-04
BovineHD1200005752	PHF11		1.3x10-03	4.4x10-04		rs209740744	MED15	:006		6.4x10-04	1.1x10-04
rs210761626	POLR2C		1.2x10-03	4.4x10-04		rs438589299	GARS	:007		9.3x10-04	1.1x10-04
ARS_BFGL_NGS_123	TMCC1		1.1x10-03	4.4x10-04		BTB_00783271	ZFR	:013		1.2x10-03	1.1x10-04
rs207756760	GTF3A		6.5x10-04	4.5x10-04		rs516607144	SLC25A10	:010		6.3x10-04	1.1x10-04
rs209226518	ANXA5		1.3x10-03	4.5x10-04		rs447932835	RNLS	:006		9.8x10-04	1.1x10-04
rs456991884	CCL25		6.3x10-04	4.5x10-04		ARS_BFGL_NGS_21312	ZNF592	:003		6.9x10-04	1.1x10-04
rs516593574	CCL25		6.3x10-04	4.5x10-04		27: 18400410	PCM1	:039		5.8x10-04	1.1x10-04
rs208832936	SUB1		1.2x10-03	4.5x10-04		ARS_BFGL_NGS_55319	VWA8	:001		1.0x10-03	1.1x10-04
rs132865534	LRPAP1		9.6x10-04	4.5x10-04		ARS_BFGL_NGS_118135	MYBPC1	:004		1.4x10-03	1.1x10-04
rs378738414	WDR37		1.4x10-03	4.5x10-04		rs43417963	ABCF2	:002		4.2x10-04	1.1x10-04
rs109345225	ATP6V0E1		6.5x10-04	4.5x10-04		ARS_BFGL_NGS_118135	MYBPC1	:005		1.4x10-03	1.1x10-04
rs68268251	ARFIP1		1.4x10-03	4.5x10-04		rs135211016	PSMC3	:005		5.7x10-04	1.1x10-04
rs109573744	GSK3A		5.7x10-04	4.5x10-04		rs136673037	PSMC3	:005		5.7x10-04	1.1x10-04
rs43419873	LOC104976925		8.3x10-04	4.5x10-04		rs457693797	MED15	:009		6.4x10-04	1.1x10-05
rs434519963	MANBAL		7.1x10-04	4.5x10-04		18: 62570384	PPP1R12C	:028		2.4x10-04	1.1x10-05
rs463418589	MANBAL		7.1x10-04	4.5x10-04		ARS_BFGL_NGS_117214	NPC1	:018		1.1x10-03	1.1x10-05
11: 106410219	TMEM141		5.0x10-04	4.5x10-04		rs209572349	PLCD4	:008		6.5x10-04	1.1x10-05
rs380615689	FAM13A		1.3x10-03	4.6x10-04		rs379288717	PLCD4	:008		6.5x10-04	1.1x10-05
rs209059050	RPS27L		6.3x10-04	4.6x10-04		rs136451282	ERC1	:011		6.2x10-04	1.1x10-05
rs136755005	ATP2A1		6.8x10-04	4.6x10-04		rs465696836	EVL	:004		1.1x10-03	1.1x10-06
rs432115333	CCL25		6.3x10-04	4.6x10-04		rs211629475	TTLL12	:008		9.8x10-04	1.1x10-07
rs442741190	CCL25		6.3x10-04	4.6x10-04		rs211629475	TTLL12	:009		9.8x10-04	1.1x10-07
rs467024519	CCL25		6.3x10-04	4.6x10-04		rs41255138	NFIC	:003		7.8x10-04	1.2x10-04
rs210897844	CDK5RAP3		6.3x10-04	4.6x10-04		rs520518484	ARFGAP1	:010		8.6x10-04	1.2x10-04
rs209772916	MED15		6.4x10-04	4.6x10-04		rs477314384	ST3GAL6	:005		7.4x10-04	1.2x10-04
rs136176462	C11H9orf16		8.5x10-04	4.7x10-04		rs208839698	GCLM	:004		7.4x10-04	1.2x10-04
rs109947514	RNF20		7.9x10-04	4.7x10-04		rs110701817	TTC9	:002		1.3x10-03	1.2x10-04
rs382393745	EPC1		1.5x10-03	4.7x10-04		rs110237448	DUSP7	:003		9.3x10-04	1.2x10-04
BTB_00404802	AKAP12		5.7x10-04	4.7x10-04		rs41596101	ZZEF1	:012		4.6x10-04	1.2x10-04
ARS_BFGL_NGS_2394	ITIH5		1.1x10-03	4.7x10-04		rs208255525	LRWD1	:012		4.3x10-04	1.2x10-04
rs134211741	HNRNPUL1		6.1x10-04	4.7x10-04		rs384567077	PLXNA2	:005		6.2x10-04	1.2x10-04
rs208495919	HNRNPUL1		6.1x10-04	4.7x10-04		rs137795523	SPTAN1	:036		7.9x10-04	1.2x10-04
Hapmap42939_BTA_42498	ITFG1		1.3x10-03	4.7x10-04		rs380047529	RGL2	:011		9.6x10-04	1.2x10-04
BTA_81053_no_rs	KDM4C		1.4x10-03	4.7x10-04		rs109459876	POMT2	:004		6.0x10-04	1.2x10-04
rs525344996	SYS1		6.7x10-04	4.8x10-04		rs209140558	MRPS10	:004		7.0x10-04	1.2x10-04
rs133962180	C1H21orf33		5.6x10-04	4.8x10-04		rs42674053	TANC2	:008		6.3x10-04	1.2x10-04
BovineHD0600019419	SGCB		1.4x10-03	4.8x10-04		rs379521851	STOML2	:010		8.8x10-04	1.2x10-04
rs385299120	RFX2		1.1x10-03	4.8x10-04		rs110465447	ZNF583	:002		2.3x10-04	1.2x10-04
rs523070244	FANCE		1.2x10-03	4.8x10-04		rs208007759	MSRA	:003		1.1x10-03	1.2x10-04
rs441709863	AIMP2		6.0x10-04	4.8x10-04		rs207863447	VARS	:008		2.8x10-04	1.2x10-04
rs526355082	DUSP15		1.1x10-03	4.8x10-04		Hapmap27072_BTC_033816	FAM13A	:013		1.3x10-03	1.2x10-04
BovineHD0700018305	NDST1		8.5x10-04	4.8x10-04		rs209097196	TCHP	:009		4.5x10-04	1.2x10-04
Hapmap29922_BTC_033565	PKD2		1.2x10-03	4.9x10-04		rs525027777	RPP14	:001		1.4x10-03	1.2x10-04
rs109525450	ASAP1		5.6x10-04	4.9x10-04		rs448999850	TAF6	:009		4.0x10-04	1.2x10-04
rs519981589	ADRBK1		8.3x10-04	4.9x10-04		Hapmap48324_BTA_41405	MED13L	:031		1.7x10-03	1.2x10-04
rs526899561	ADRBK1		8.3x10-04	4.9x10-04		rs209706687	KMT2D	:037		9.4x10-04	1.2x10-04
rs209852943	CETN3		8.5x10-04	4.9x10-04		rs379807595	RRP9	:004		9.8x10-04	1.2x10-04
rs134125063	CNRIP1		1.0x10-03	4.9x10-04		rs110832316	EZH1	:005		6.8x10-04	1.2x10-04
rs109854982	TPST2		1.1x10-03	4.9x10-04		rs133853025	MTF2	:011		1.2x10-03	1.2x10-04
rs450376611	PLA2G16		5.4x10-04	4.9x10-04		ARS_BFGL_NGS_106793	HAUS1	:003		1.4x10-03	1.2x10-04
rs208531454	MAFK		1.1x10-03	4.9x10-04		rs208541839	ZBTB17	:004		1.1x10-03	1.2x10-04
BovineHD0300028870	RPS27L		6.3x10-04	5.0x10-04		rs209806706	MRRF	:004		5.8x10-04	1.2x10-04
rs110343113	RPS27L		6.3x10-04	5.0x10-04		rs137522519	CLUH	:010		5.6x10-04	1.2x10-04
BovineHD1300015495	TPD52L2		8.2x10-04	5.0x10-04		rs110447492	ARHGAP23	:021		6.8x10-04	1.2x10-04
rs208653824	PDE1B		7.4x10-04	5.0x10-04		rs209592688	PABPC4	:004		8.6x10-04	1.2x10-04
rs210035957	NCBP1		6.8x10-04	5.0x10-04		BovineHD1000004589	DIS3L	:015		9.8x10-04	1.2x10-04
BTA_99142_no_rs	CNRIP1		1.0x10-03	5.0x10-04		rs41707169	TOMM34	:006		8.8x10-04	1.2x10-04
BovineHD0500009003	TUBA1B		9.8x10-04	5.0x10-04		rs519412902	MCM3AP	:028		5.6x10-04	1.2x10-04
BTA_52592_no_rs	UBR7		1.0x10-03	5.1x10-04		rs518556328	MAP4K4	:014		9.8x10-04	1.2x10-04
rs110132456	CACNA1H		7.4x10-04	5.1x10-04		rs383380664	RASIP1	:001		5.3x10-04	1.2x10-04
rs209490193	DGAT1		6.2x10-04	5.1x10-04		rs379469816	MTIF2	:004		1.3x10-03	1.2x10-04
rs109059556	PEX11G		6.0x10-04	1.8x10-04		rs135505701	FNDC3A	:016		1.2x10-03	1.2x10-04
ARS_BFGL_NGS_26482	C26H10orf88		8.5x10-04	5.1x10-04		BovineHD1100030006	SEC16A	:012		6.5x10-04	1.2x10-04
BTA_94972_no_rs	KDM4C		1.4x10-03	5.1x10-04		Hapmap54785_rs29011068	PUM2	:020		8.2x10-04	1.2x10-04
rs108973028	TJP1		6.0x10-04	5.1x10-04		BTB_00242939	METTL14	:002		1.3x10-03	1.2x10-04
rs209335044	APEH		6.8x10-04	5.1x10-04		rs209254529	LOC516355	:001		5.4x10-04	1.2x10-04
rs209412897	APEH		6.8x10-04	5.1x10-04		rs136733681	UFSP2	:012		4.7x10-04	1.2x10-04
rs43368562	SH3BP4		1.1x10-03	5.1x10-04		rs208708916	LENG8	:011		2.2x10-04	1.2x10-04
rs109787971	TSC22D1-2		1.4x10-03	5.1x10-04		rs385620356	YLPM1	:019		6.7x10-04	1.2x10-04
Hapmap25957_BTA_96246	COX11		1.7x10-03	5.1x10-04		rs470267580	CCDC138	:011		1.3x10-03	1.2x10-04
rs110892610	CRKL		6.0x10-04	5.2x10-04		BTB_01756713	USP34	:020		1.6x10-03	1.2x10-04
rs134098036	USP53		1.4x10-03	5.2x10-04		rs447689089	UBE2G2	:006		4.3x10-04	1.2x10-04
BovineHD0300033975	COL6A3		1.0x10-03	5.2x10-04		rs42842301	AP3D1	:004		8.6x10-04	1.2x10-04
rs517425284	PYCRL		5.7x10-04	5.2x10-04		rs211526887	TIMP2	:003		5.3x10-04	1.2x10-04
rs41884151	CEACAM1		5.6x10-04	5.2x10-04		rs518865071	CNBP	:004		8.1x10-04	1.2x10-04
BovineHD0300027237	ZYG11B		1.2x10-03	5.2x10-04		rs209069735	SLC44A2	:007		6.3x10-04	1.2x10-04
rs208407003	QARS		6.5x10-04	5.2x10-04		rs135082402	MRPL38	:006		5.1x10-04	1.2x10-04
rs518307328	SPECC1L		7.5x10-04	5.3x10-04		rs208921052	UVRAG	:004		5.1x10-04	1.2x10-04
rs109393813	RBKS		7.8x10-04	5.3x10-04		rs441515856	MED28	:002		1.3x10-03	1.2x10-04
rs110062829	TP53BP1		9.6x10-04	5.3x10-04		rs42891789	RAB2B	:007		6.7x10-04	1.2x10-04
rs383552590	TP53BP1		9.6x10-04	5.3x10-04		rs378963272	RBBP8	:016		1.2x10-03	1.2x10-04
rs136476482	POFUT1		1.0x10-03	4.4x10-04		rs208221317	ENTPD6	:002		8.8x10-04	1.2x10-04
rs473893772	SOD2		1.2x10-03	5.3x10-04		rs209140558	DNPH1	:003		7.0x10-04	1.2x10-04
rs208446483	NTAN1		1.1x10-03	5.3x10-04		rs41255138	NFIC	:004		7.8x10-04	1.2x10-04
rs379674735	SMOC1		1.3x10-03	5.3x10-04		BovineHD0500016043	R3HDM2	:010		7.5x10-04	1.2x10-05
BovineHD0500031714	PEX26		1.2x10-03	5.3x10-04		rs207655350	METAP2	:005		6.6x10-04	1.2x10-05
rs448789001	PCID2		7.9x10-04	5.3x10-04		3: 117424576	COPS8	:007		1.0x10-03	1.2x10-05
BovineHD1100008920	RHOQ		1.4x10-03	5.3x10-04		rs209250330	RFNG	:002		6.2x10-04	1.2x10-05
BovineHD0500015947	SLC26A10		8.6x10-04	5.3x10-04		rs207825494	CEP170	:007		1.7x10-03	1.2x10-05
ARS_BFGL_NGS_43112	TBC1D5		1.1x10-03	5.3x10-04		rs208665498	PLOD3	:004		5.2x10-04	1.2x10-05
rs41591939	EIF3G		5.9x10-04	2.2x10-04		rs207825494	CEP170	:008		1.7x10-03	1.2x10-05
rs207926982	MICU1		1.0x10-03	5.3x10-04		3: 117424576	ASB1	:001		1.0x10-03	1.2x10-05
rs209031524	APEH		6.8x10-04	5.4x10-04		rs208665498	PLOD3	:005		5.2x10-04	1.2x10-05
rs209919218	APEH		6.8x10-04	5.4x10-04		rs208358745	UBXN4	:006		1.7x10-03	1.3x10-04
rs210088061	APEH		6.8x10-04	5.4x10-04		rs109678228	PDE1B	:015		7.4x10-04	1.3x10-04
rs210694373	APEH		6.8x10-04	5.4x10-04		rs515969961	STX5	:007		5.7x10-04	1.3x10-04
rs208042027	PMS1		1.0x10-03	5.4x10-04		rs109623360	AOX1	:033		7.8x10-04	1.3x10-04
rs207548291	ZNF189		7.4x10-04	5.4x10-04		rs43713612	UBE4A	:007		8.6x10-04	1.3x10-04
rs468372165	TRPT1		6.7x10-04	5.4x10-04		rs207690988	TMEM14C	:002		1.1x10-03	1.3x10-04
rs109530475	NES		6.1x10-04	5.5x10-04		rs210143409	TMEM14C	:002		1.1x10-03	1.3x10-04
rs211576588	CDC40		1.2x10-03	5.5x10-04		rs207843781	LOC101910000	:001		6.1x10-04	1.3x10-04
rs442347247	UHRF2		1.5x10-03	5.5x10-04		rs209964457	LOC101910000	:001		6.1x10-04	1.3x10-04
rs476858999	UHRF2		1.5x10-03	5.5x10-04		rs523490738	LOC101910000	:001		6.1x10-04	1.3x10-04
rs210701074	ZNF189		7.4x10-04	5.5x10-04		rs381397065	ADPGK	:001		1.2x10-03	1.3x10-04
rs109208277	FKBP15		1.0x10-03	5.5x10-04		rs436013657	TTC13	:019		1.2x10-03	1.3x10-04
rs208418056	NAPG		1.5x10-03	5.5x10-04		rs43723241	TMEM120A	:009		9.4x10-04	1.3x10-04
rs109575071	KATNB1		1.2x10-03	5.5x10-04		rs42720571	ACACB	:037		4.5x10-04	1.3x10-04
rs134408705	KATNB1		1.2x10-03	5.5x10-04		rs378583450	IFNGR2	:003		1.2x10-03	1.3x10-04
19: 27332480	POLR2A		7.7x10-04	5.5x10-04		rs207724861	RUSC1	:006		7.4x10-04	1.3x10-04
BovineHD1300012751	ANKRD16		8.8x10-04	5.5x10-04		rs207816361	RUSC1	:006		7.4x10-04	1.3x10-04
rs133272804	MRPS28		1.1x10-03	5.6x10-04		rs42011278	UBA7	:012		6.8x10-04	1.3x10-04
rs380553350	DENND1A		6.3x10-04	5.6x10-04		rs136220127	SEMA3B	:014		7.8x10-04	1.3x10-04
rs384519279	TPST2		1.1x10-03	5.6x10-04		rs133242913	PPIL4	:005		5.7x10-04	1.3x10-04
rs110798452	NCBP1		6.8x10-04	5.6x10-04		BTA_73240_no_rs	ADAMTS20	:011		1.7x10-03	1.3x10-04
rs211540966	GUK1		7.9x10-04	8.7x10-06		rs208976020	SRSF6	:007		1.2x10-03	1.3x10-04
ARS_BFGL_NGS_55319	NAA16		1.0x10-03	5.6x10-04		rs480431981	SMYD5	:005		1.0x10-03	1.3x10-04
rs433243123	MANBAL		7.1x10-04	5.6x10-04		UA_IFASA_9371	PCF11	:012		1.6x10-03	1.3x10-04
rs383661588	MAD1L1		1.1x10-03	5.7x10-04		rs211625530	LYPLA2	:005		7.8x10-04	1.3x10-04
rs109397278	RBKS		7.8x10-04	5.7x10-04		rs380689814	CTU2	:002		1.6x10-03	1.3x10-04
rs208878484	C11H9orf16		8.5x10-04	5.7x10-04		rs211515382	ZMAT5	:003		1.0x10-03	1.3x10-04
ARS_BFGL_NGS_13472	CHST10		1.1x10-03	5.7x10-04		rs109646298	AKAP9	:040		1.2x10-03	1.3x10-04
rs384968075	TDG		1.4x10-03	5.7x10-04		rs207707101	HAT1	:006		1.4x10-03	1.3x10-04
rs135009341	LOC101906684		1.3x10-03	5.7x10-04		ARS_BFGL_NGS_111182	WDR37	:005		1.4x10-03	1.3x10-04
rs208539869	TDG		1.4x10-03	5.7x10-04		BovineHD1100002322	MAP4K4	:012		9.8x10-04	1.3x10-04
rs526312447	PINK1		9.4x10-04	5.7x10-04		ARS_BFGL_NGS_57495	ITFG2	:008		6.4x10-04	1.3x10-04
24: 21911914	DTNA		8.6x10-04	5.7x10-04		rs383316409	TXNDC11	:005		9.8x10-04	1.3x10-04
BovineHD0700012073	MGAT1		7.7x10-04	5.7x10-04		rs136300080	WIPF2	:010		5.9x10-04	1.3x10-04
ARS_BFGL_NGS_110372	PCSK7		1.2x10-03	5.7x10-04		rs382812127	UBR4	:034		9.8x10-04	1.3x10-04
rs133885398	ZNF189		7.4x10-04	5.8x10-04		rs211326118	FASN	:012		6.0x10-04	1.3x10-04
rs109858100	PEX11G		5.9x10-04	5.8x10-04		rs440074968	FASN	:012		6.0x10-04	1.3x10-04
rs208307194	ASS1		9.3x10-04	5.8x10-04		rs441263708	FASN	:012		6.0x10-04	1.3x10-04
rs208085884	NCBP1		6.8x10-04	5.8x10-04		rs41567906	NHLRC2	:001		1.1x10-03	1.3x10-04
BovineHD1200005782	PHF11		1.3x10-03	5.8x10-04		ARS_BFGL_NGS_118767	USP28	:010		5.2x10-04	1.3x10-04
ARS_BFGL_NGS_94815	LRRC39		1.0x10-03	5.8x10-04		10: 26681289	PARP2	:015		3.2x10-04	1.3x10-04
BTB_00814147	TSPAN3		1.7x10-03	5.8x10-04		Hapmap48448_BTA_71823	WDR91	:012		1.1x10-03	1.3x10-04
rs110126841	FUBP3		9.3x10-04	5.8x10-04		BTB_01321253	TMEM167A	:002		1.2x10-03	1.3x10-04
BovineHD0300027228	ZYG11B		1.2x10-03	5.8x10-04		rs207761891	GABBR1	:003		2.4x10-04	1.3x10-04
rs134360816	ZYG11B		1.2x10-03	5.8x10-04		rs43726585	RASA4B	:004		4.3x10-04	1.3x10-04
rs208404897	PHF1		9.3x10-04	5.8x10-04		ARS_BFGL_NGS_13586	UBQLN4	:004		5.5x10-04	1.3x10-04
BovineHD0700005131	CCL25		6.3x10-04	5.9x10-04		rs459379126	TMCO6	:002		8.6x10-04	1.3x10-04
rs207583465	MTF2		1.2x10-03	5.9x10-04		rs208321190	SETD2	:022		8.1x10-04	1.3x10-04
rs208707730	CNOT7		6.3x10-04	5.9x10-04		BovineHD1200013814	TBC1D4	:011		1.5x10-03	1.3x10-04
ARS_BFGL_NGS_2480	SSBP3		7.9x10-04	5.9x10-04		rs210066750	MTF1	:001		1.1x10-03	1.3x10-04
rs516669986	ZFAND4		6.5x10-04	5.9x10-04		rs522857476	CLCN1	:006		5.7x10-04	1.3x10-04
rs209792105	NDST1		8.5x10-04	5.9x10-04		ARS_BFGL_NGS_118882	STOML2	:002		8.8x10-04	1.3x10-04
rs136873914	C11H9orf16		8.5x10-04	5.9x10-04		ARS_BFGL_NGS_112143	AKAP9	:042		1.2x10-03	1.3x10-04
rs109487184	PDE4A		6.0x10-04	5.9x10-04		rs135729903	PXN	:013		6.5x10-04	1.3x10-04
rs211301378	KDM6B		7.6x10-04	5.9x10-04		rs380152318	AP4M1	:014		4.0x10-04	1.3x10-04
rs133979131	C11H9orf16		8.5x10-04	6.0x10-04		rs461491946	AP4M1	:014		4.0x10-04	1.3x10-04
BTB_01648552	TRIO		1.4x10-03	6.0x10-04		rs109655594	ERC1	:011		6.2x10-04	1.3x10-04
rs209986334	STAMBP		8.9x10-04	6.0x10-04		rs443050993	GPD2	:008		1.8x10-03	1.3x10-04
rs137526638	SPRYD3		6.3x10-04	6.0x10-04		rs475245978	GPD2	:008		1.8x10-03	1.3x10-04
INRA_431	ZYG11B		1.2x10-03	6.0x10-04		rs136544607	CEP57	:006		6.8x10-04	1.3x10-04
rs110751698	DOK7		9.6x10-04	6.0x10-04		BovineHD0200018076	R3HDM1	:032		1.6x10-03	1.3x10-04
rs383922105	FOCAD		7.9x10-04	6.0x10-04		rs134711911	MYADM	:002		2.5x10-04	1.3x10-04
rs110348425	RNF20		7.9x10-04	6.0x10-04		rs136676210	MYADM	:002		2.5x10-04	1.3x10-04
3: 7881966	TOMM40L		7.1x10-04	6.0x10-04		rs137829857	MYADM	:002		2.5x10-04	1.3x10-04
rs134540105	CKM		6.3x10-04	6.1x10-04		ARS_BFGL_NGS_100136	SWAP70	:005		1.4x10-03	1.3x10-04
rs42117911	MTUS1		6.2x10-04	6.1x10-04		ARS_BFGL_NGS_118534	MEF2C	:009		1.7x10-03	1.3x10-04
rs382395574	SF1		6.1x10-04	6.1x10-04		rs208557215	SLC35A1	:005		7.8x10-04	1.3x10-04
rs210922073	PTRF		6.3x10-04	6.1x10-04		ARS_BFGL_NGS_13586	UBAP2L	:017		5.5x10-04	1.3x10-04
Hapmap49294_BTA_76541	N4BP2		1.3x10-03	6.1x10-04		rs41885876	MED29	:003		5.3x10-04	1.3x10-04
rs209199423	PSMD11		1.1x10-03	1.0x10-03		rs110593455	AAED1	:004		1.1x10-03	1.3x10-04
rs209878375	APEH		6.8x10-04	6.2x10-04		rs210799794	NEMF	:002		1.3x10-03	1.3x10-04
ARS_BFGL_NGS_107522	TXNDC12		1.3x10-03	6.2x10-04		BovineHD0800003307	ZNF395	:003		1.3x10-03	1.3x10-04
4: 9278717	RBM48		1.0x10-03	6.2x10-04		rs381807245	SNX25	:003		4.5x10-04	1.3x10-04
4: 9289528	RBM48		1.0x10-03	6.2x10-04		BovineHD0700000195	GFPT2	:009		8.1x10-04	1.3x10-04
rs109580573	PPP1R16B		1.1x10-03	6.2x10-04		rs467459854	MPHOSPH9	:003		8.1x10-04	1.3x10-04
Hapmap39285_BTA_71932	LOC104968577		1.8x10-03	6.2x10-04		rs133412608	PXN	:011		6.5x10-04	1.3x10-04
rs134359816	GTPBP1		1.1x10-03	8.8x10-04		rs136359453	LOC100847573	:001		7.6x10-04	1.3x10-04
rs110559672	KIAA1033		1.4x10-03	6.2x10-04		rs474642457	STXBP3	:005		1.2x10-03	1.3x10-04
rs378631770	MAFK		1.1x10-03	6.2x10-04		rs208439154	BAG6	:006		2.8x10-04	1.3x10-04
rs443377179	PPP1R3A		2.0x10-03	6.2x10-04		Hapmap48222_BTA_122240	NT5C2	:002		1.2x10-03	1.3x10-04
rs207756853	PSMC6		9.6x10-04	6.2x10-04		rs209207991	UBAC2	:005		8.9x10-04	1.3x10-04
rs110986697	AGPS		1.3x10-03	6.2x10-04		rs132670667	ANXA11	:004		9.4x10-04	1.3x10-04
ARS_BFGL_NGS_25183	URB1		1.3x10-03	6.2x10-04		rs109930523	TRIOBP	:006		1.0x10-03	1.3x10-04
rs110606264	URB1		1.3x10-03	6.2x10-04		ARS_BFGL_NGS_113585	SLC35A1	:004		7.8x10-04	1.3x10-04
rs210644473	MTG1		9.8x10-04	6.3x10-04		3: 92161865	USP24	:001		1.1x10-03	1.3x10-04
ARS_BFGL_NGS_44210	ADPRHL1		9.1x10-04	6.3x10-04		3: 92165552	USP24	:001		1.1x10-03	1.3x10-04
rs134595475	ANKRD49		1.3x10-03	6.3x10-04		ARS_BFGL_NGS_97101	GPR89	:011		1.1x10-03	1.3x10-04
Hapmap53492_rs29026148	RBX1		1.5x10-03	6.3x10-04		rs437492039	PPP4C	:003		6.2x10-04	1.3x10-04
16: 2691757	RAB29		1.0x10-03	6.3x10-04		rs522819335	MTF2	:005		1.2x10-03	1.3x10-04
rs109231009	MRPS10		7.0x10-04	6.4x10-04		rs41886574	BCKDHA	:003		6.2x10-04	1.3x10-04
7: 63171604	NDST1		8.5x10-04	6.4x10-04		18: 24311397	RSPRY1	:005		1.1x10-03	1.3x10-04
rs516288987	TPPP3		1.2x10-03	6.4x10-04		rs134711911	UBE2S	:004		2.5x10-04	1.3x10-04
BovineHD0200040047	FBXO42		1.0x10-03	6.4x10-04		rs136676210	UBE2S	:004		2.5x10-04	1.3x10-04
rs42761204	CAPZB		9.4x10-04	6.4x10-04		rs137829857	UBE2S	:004		2.5x10-04	1.3x10-04
ARS_BFGL_NGS_36624	COX19		1.2x10-03	6.4x10-04		23: 24217839	MCM3	:002		5.9x10-04	1.3x10-05
rs110666694	COX19		1.2x10-03	6.4x10-04		rs109756243	PCM1	:029		5.8x10-04	1.3x10-05
rs379294320	ATG7		1.0x10-03	6.4x10-04		rs381615621	RFNG	:002		6.2x10-04	1.3x10-05
rs109052198	CLIP4		7.5x10-04	6.4x10-04		rs208653824	PDE1B	:015		7.4x10-04	1.3x10-05
rs137619293	TNKS		1.3x10-03	6.5x10-04		rs380886888	TTC28	:012		1.3x10-03	1.3x10-05
rs208197735	POLR2A		7.7x10-04	6.5x10-04		Hapmap34677_BES4_Contig489_1116	VCP	:008		8.9x10-04	1.3x10-05
rs211441061	CROCC		1.0x10-03	6.5x10-04		ARS_BFGL_NGS_92169	IRAK4	:004		1.7x10-03	1.3x10-05
UA_IFASA_7801	ITPR2		1.1x10-03	6.5x10-04		BTA_109199_no_rs	MPP6	:009		1.5x10-03	1.3x10-06
rs43563302	RAF1		1.1x10-03	6.5x10-04		rs447719529	MED29	:003		5.3x10-04	1.4x10-04
ARS_BFGL_NGS_31584	IKBKB		1.2x10-03	6.6x10-04		rs110891418	FARP1	:001		6.0x10-04	1.4x10-04
BTB_00424771	ADAM10		1.3x10-03	6.6x10-04		rs522711267	LOC101905499	:006		7.6x10-04	1.4x10-04
BovineHD0700015570	ZMAT2		8.8x10-04	6.6x10-04		rs210560115	LOC100174924	:002		1.3x10-03	1.4x10-04
rs210509535	PDE1B		7.4x10-04	6.6x10-04		rs518670258	FBRSL1	:020		9.4x10-04	1.4x10-04
ARS_BFGL_NGS_30110	CRY2		1.4x10-03	6.6x10-04		ARS_BFGL_NGS_40452	ABCC1	:020		1.0x10-03	1.4x10-04
rs207700852	PDP1		1.3x10-03	6.6x10-04		rs43705157	DCUN1D5	:004		1.0x10-03	1.4x10-04
rs136340758	MLF2		7.0x10-04	6.6x10-04		rs42144550	LOC104976194	:002		1.1x10-03	1.4x10-04
rs136148536	EXOSC1		1.0x10-03	6.7x10-04		15: 52613420	RNF121	:001		6.3x10-04	1.4x10-04
Hapmap57288_ss46526584	TMCO3		9.4x10-04	6.7x10-04		rs479452367	PPP2R5E	:002		1.0x10-03	1.4x10-04
rs41257043	TMCO3		9.4x10-04	6.7x10-04		17: 74688636	TOP3B	:008		1.1x10-03	1.4x10-04
rs480606684	PPP1CB		7.6x10-04	6.7x10-04		Hapmap48831_BTA_61922	RNLS	:002		9.8x10-04	1.4x10-04
BovineHD0200036634	EYA3		9.6x10-04	6.7x10-04		ARS_BFGL_NGS_110689	ST8SIA5	:001		1.4x10-03	1.4x10-04
rs210005140	ZNF189		7.4x10-04	6.7x10-04		rs208818693	MAP3K1	:001		5.4x10-04	1.4x10-04
rs208317505	TRIM63		6.9x10-04	6.7x10-04		rs211254265	AP1G1	:020		7.4x10-04	1.4x10-04
rs211466195	ZNF189		7.4x10-04	6.7x10-04		rs209863065	ACTN1	:008		1.2x10-03	1.4x10-04
rs132974102	TANGO2		1.0x10-03	6.7x10-04		rs109830919	EHMT1	:003		5.3x10-04	1.4x10-04
rs136984733	RBFA		1.7x10-03	6.7x10-04		rs110353782	TGM2	:004		6.9x10-04	1.4x10-04
rs210676616	SOD3		1.4x10-03	6.8x10-04		ARS_BFGL_NGS_113751	MRPL39	:003		1.9x10-03	1.4x10-04
15: 54982554	SPCS2		7.5x10-04	6.8x10-04		rs380142664	MTF2	:011		1.2x10-03	1.4x10-04
rs111022105	DHRS7C		9.4x10-04	6.8x10-04		rs210896903	RUSC1	:006		7.4x10-04	1.4x10-04
rs211686275	SUB1		1.2x10-03	6.8x10-04		rs437733191	RUSC1	:006		7.4x10-04	1.4x10-04
BovineHD1100018993	CNRIP1		1.0x10-03	6.8x10-04		7: 21255720	AES	:006		8.6x10-04	1.4x10-04
rs135404942	ARHGAP19		1.1x10-03	6.8x10-04		rs454081887	VARS	:008		2.8x10-04	1.4x10-04
Hapmap58261_rs29024872	FAM53B		1.4x10-03	6.8x10-04		rs42701645	PDCD2L	:006		1.2x10-03	1.4x10-04
ARS_BFGL_NGS_110956	MDM4		1.0x10-03	6.9x10-04		rs210481105	LIMK2	:006		4.8x10-04	1.4x10-04
ARS_BFGL_NGS_1385	MED13L		1.7x10-03	6.9x10-04		UA_IFASA_8490	NUCB2	:001		1.2x10-03	1.4x10-04
rs136691779	MRPL30		1.3x10-03	6.9x10-04		rs382282683	CNOT3	:017		2.3x10-04	1.4x10-04
rs210409934	ETAA1		1.3x10-03	6.9x10-04		rs452285843	TEP1	:004		3.2x10-04	1.4x10-04
BTB_01457415	ACTA2		1.0x10-03	7.0x10-04		10: 101410765	SPATA7	:004		1.1x10-03	1.4x10-04
rs42644405	SLC35A1		7.8x10-04	7.0x10-04		rs133944227	ISCU	:002		5.3x10-04	1.4x10-04
ARS_BFGL_NGS_77089	WIPF1		1.5x10-03	7.0x10-04		19: 63545498	HELZ	:018		1.9x10-03	1.4x10-04
rs209384708	SLC26A10		8.6x10-04	7.0x10-04		rs210761043	HELZ	:018		1.9x10-03	1.4x10-04
rs108971047	TMEM59		7.5x10-04	7.0x10-04		Hapmap48607_BTA_110989	PTPN3	:006		1.2x10-03	1.4x10-04
rs110644120	TMEM59		7.5x10-04	7.0x10-04		rs383186922	CTSS	:003		7.6x10-04	1.4x10-04
10: 26681317	METTL3		7.4x10-04	7.0x10-04		BovineHD1100028951	GLE1	:005		7.8x10-04	1.4x10-04
BovineHD0700032669	FER		1.1x10-03	7.0x10-04		rs516112280	PCM1	:039		5.8x10-04	1.4x10-04
rs110202034	KCTD18		8.1x10-04	7.1x10-04		ARS_BFGL_NGS_29084	HMG20B	:010		8.2x10-04	1.4x10-04
rs135608405	KCTD18		8.1x10-04	7.1x10-04		rs42002796	TTLL3	:006		8.2x10-04	1.4x10-04
rs134570909	SKAP2		1.1x10-03	7.2x10-04		rs209976278	PIP5K1A	:002		8.2x10-04	1.4x10-04
BovineHD0300002200	UAP1		1.1x10-03	7.2x10-04		rs109612393	PCM1	:029		5.8x10-04	1.4x10-04
rs209870831	SAT2		7.6x10-04	7.2x10-04		rs210438356	METAP2	:005		6.6x10-04	1.4x10-04
rs207774174	DHX29		8.3x10-04	7.2x10-04		rs109627989	ITGAE	:003		4.7x10-04	1.4x10-04
rs472573824	DCUN1D5		1.0x10-03	7.2x10-04		rs211627959	BRAF	:014		1.0x10-03	1.4x10-04
BTB_01087937	LOC100848703		1.8x10-03	7.2x10-04		rs445858600	FLOT1	:013		2.6x10-04	1.4x10-04
rs482860381	CYP2U1		1.5x10-03	7.2x10-04		23: 28154599	CLIC1	:006		2.8x10-04	1.4x10-04
ARS_BFGL_NGS_119782	FAM96B		1.3x10-03	7.3x10-04		rs383271123	CLIC1	:006		2.8x10-04	1.4x10-04
10: 26681289	METTL3		7.4x10-04	7.3x10-04		rs526821275	AGRN	:031		1.1x10-03	1.4x10-04
ARS_BFGL_BAC_6606	KRCC1		1.5x10-03	7.3x10-04		7: 16881034	DNMT1	:030		5.6x10-04	1.4x10-04
ARS_BFGL_NGS_114711	HPS4		1.1x10-03	7.3x10-04		rs436371037	SMYD5	:005		1.0x10-03	1.4x10-04
rs381826464	NTAN1		1.1x10-03	7.3x10-04		BovineHD0600025953	CCNI	:005		9.4x10-04	1.4x10-04
rs42711055	DGKQ		9.4x10-04	7.3x10-04		rs110844216	PRRC2A	:012		2.8x10-04	1.4x10-04
rs209880941	MRPL22		1.4x10-03	7.3x10-04		rs43389779	SRPK2	:006		1.5x10-03	1.4x10-04
rs384519094	MYLK		1.2x10-03	7.3x10-04		ARS_BFGL_NGS_36089	RPS20	:001		1.0x10-03	1.4x10-04
rs208715479	SLC35C2		8.8x10-04	7.4x10-04		rs518578612	TEP1	:004		3.2x10-04	1.4x10-04
rs516744200	MKL1		8.6x10-04	7.4x10-04		ARS_BFGL_NGS_83376	CIRBP	:007		1.4x10-03	1.4x10-04
rs520385377	MKL1		8.6x10-04	7.4x10-04		rs207627486	SIPA1	:007		5.6x10-04	1.4x10-04
rs43451093	USP53		1.4x10-03	7.4x10-04		rs208926612	SIPA1	:007		5.6x10-04	1.4x10-04
BovineHD1000020947	LOC101903710		1.6x10-03	7.4x10-04		ARS_BFGL_NGS_57596	APMAP	:006		8.9x10-04	1.4x10-04
ARS_BFGL_NGS_112884	ADPRHL1		9.1x10-04	7.5x10-04		rs110817001	TRMT2A	:008		1.0x10-03	1.4x10-04
rs381086255	CCDC61		7.9x10-04	7.5x10-04		ARS_BFGL_NGS_2141	COL5A3	:035		5.5x10-04	1.4x10-04
BovineHD1200016872	HTATSF1		2.0x10-03	7.6x10-04		rs441004687	KCNT1	:022		6.3x10-04	1.4x10-04
BTA_35990_no_rs	TATDN1		1.3x10-03	7.6x10-04		BTB_00712616	DHX38	:002		1.2x10-03	1.4x10-04
BovineHD0800031140	FKBP15		1.0x10-03	7.7x10-04		rs382949846	DPH2	:002		4.3x10-04	1.4x10-04
rs211116615	LOC104974195		1.1x10-03	7.7x10-04		rs456009382	STXBP3	:005		1.2x10-03	1.4x10-04
rs133077727	KLHL31		1.0x10-03	7.7x10-04		rs209307227	IPO4	:015		6.0x10-04	1.4x10-04
rs478276379	CIAPIN1		1.2x10-03	7.7x10-04		rs446139583	NAV2	:001		1.2x10-03	1.4x10-04
ARS_BFGL_NGS_111074	HSP90AA1		1.4x10-03	7.8x10-04		rs463727930	NAV2	:001		1.2x10-03	1.4x10-04
rs210982669	NCDN		1.1x10-03	7.8x10-04		rs210008710	MAP4K4	:028		9.8x10-04	1.4x10-04
Hapmap34587_BES7_Contig136_464	C14H8orf37		1.3x10-03	7.8x10-04		rs110683905	ASAP1	:020		5.6x10-04	1.4x10-04
rs42417566	PKIA		1.1x10-03	7.9x10-04		BovineHD0200025475	ORC2	:003		7.8x10-04	1.4x10-04
rs211692190	PLEKHG3		9.3x10-04	7.9x10-04		rs524747993	CLASRP	:007		6.0x10-04	1.4x10-04
rs210676156	PPP3R1		1.0x10-03	7.9x10-04		rs133829052	RNASEH2A	:008		5.8x10-04	1.4x10-04
rs385358583	CEP170		1.7x10-03	7.9x10-04		rs134845347	RNASEH2A	:008		5.8x10-04	1.4x10-04
rs210923661	PLCL2		1.1x10-03	8.0x10-04		rs134129884	MAP3K1	:003		5.4x10-04	1.4x10-04
rs208199328	KHSRP		9.4x10-04	8.0x10-04		rs109237503	DGAT2	:005		6.2x10-04	1.4x10-04
rs110827676	C11H9orf16		8.5x10-04	8.1x10-04		rs210543740	DGAT2	:005		6.2x10-04	1.4x10-04
rs209373154	CDC40		1.2x10-03	8.1x10-04		rs109005360	ALS2	:004		8.6x10-04	1.4x10-04
rs209165996	NBN		1.2x10-03	8.1x10-04		ARS_BFGL_NGS_19080	PPP3CA	:003		1.4x10-03	1.4x10-04
BovineHD0900020831	BCLAF1		1.3x10-03	8.1x10-04		rs133347976	EMC9	:003		6.0x10-04	1.4x10-05
rs209283021	PKIA		1.1x10-03	8.1x10-04		rs137303992	EMC9	:003		6.0x10-04	1.4x10-05
ARS_BFGL_NGS_114552	ZYG11B		1.2x10-03	8.3x10-04		19: 56267417	RNF157	:002		5.1x10-04	1.4x10-05
rs210840914	ZRANB3		1.6x10-03	8.3x10-04		rs437007506	RNF157	:002		5.1x10-04	1.4x10-05
rs208330169	POLR2C		1.2x10-03	8.3x10-04		rs211614619	KANSL2	:001		9.4x10-04	1.4x10-05
rs133755985	NPEPL1		1.3x10-03	8.3x10-04		rs477526314	RGL2	:011		9.6x10-04	1.4x10-05
rs462336768	EYA3		9.6x10-04	8.3x10-04		rs110220585	MED17	:008		1.3x10-03	1.4x10-05
rs449083505	ENO1		1.7x10-03	8.3x10-04		rs109037977	ANAPC1	:041		1.0x10-03	1.4x10-05
rs208962923	MAFK		1.1x10-03	8.3x10-04		rs210239053	RNLS	:006		9.8x10-04	1.4x10-05
rs110406994	CHST10		1.1x10-03	8.3x10-04		rs210239053	RNLS	:005		9.8x10-04	1.4x10-05
rs211247281	SLC25A12		1.3x10-03	8.3x10-04		rs461428024	SGSM3	:008		9.3x10-04	1.5x10-04
rs381274113	SLC25A12		1.3x10-03	8.3x10-04		rs378197824	NOL8	:006		1.1x10-03	1.5x10-04
rs211558179	PPP3R1		1.0x10-03	8.3x10-04		rs209526662	ARHGAP23	:021		6.8x10-04	1.5x10-04
rs207651203	ANKRD40		8.9x10-04	8.3x10-04		rs383962681	TOPBP1	:010		1.3x10-03	1.5x10-04
rs474635982	ANKRD40		8.9x10-04	8.3x10-04		rs378564500	POMT2	:006		6.0x10-04	1.5x10-04
rs110820421	CSTF1		1.0x10-03	8.3x10-04		rs109962508	LOC525353	:004		6.0x10-04	1.5x10-04
rs208292134	ADAP1		1.2x10-03	8.4x10-04		BovineHD0200037617	HNRNPR	:002		7.4x10-04	1.5x10-04
Hapmap43556_BTA_33007	FAM217B		1.2x10-03	8.4x10-04		ARS_BFGL_NGS_39065	ABL1	:005		1.0x10-03	1.5x10-04
rs110925812	LOC104976865		1.1x10-03	8.4x10-04		rs474922851	GLTSCR1	:007		5.6x10-04	1.5x10-04
rs380118725	INTS12		1.2x10-03	8.4x10-04		rs134696923	MRPL30	:002		1.3x10-03	1.5x10-04
ARS_BFGL_NGS_114764	KANK1		1.9x10-03	8.4x10-04		ARS_BFGL_NGS_56706	PALMD	:003		9.8x10-04	1.5x10-04
Hapmap23226_BTA_159656	SOD3		1.4x10-03	8.5x10-04		rs522720479	CRYBG3	:018		7.6x10-04	1.5x10-04
BTB_00701972	NUTF2		1.2x10-03	8.5x10-04		rs207892642	GTF2E1	:005		1.3x10-03	1.5x10-04
rs436019781	LOC100848703		1.8x10-03	8.6x10-04		rs210686188	GTF2E1	:005		1.3x10-03	1.5x10-04
ARS_BFGL_NGS_52586	MON2		1.6x10-03	8.6x10-04		rs208280787	LOC504219	:005		6.6x10-04	1.5x10-04
rs109738371	TMED2		9.8x10-04	8.6x10-04		rs133229902	TNRC6C	:017		5.1x10-04	1.5x10-04
ARS_BFGL_NGS_2480	ZYG11B		1.2x10-03	8.7x10-04		rs385219371	LOC100848315	:014		1.1x10-03	1.5x10-04
rs210713791	PRMT7		1.3x10-03	8.7x10-04		rs110545174	GCLM	:004		7.4x10-04	1.5x10-04
rs381112923	MTG1		9.8x10-04	8.7x10-04		Hapmap48940_BTA_90883	PRKCE	:015		1.3x10-03	1.5x10-04
ARS_BFGL_NGS_5665	MGAT2		1.4x10-03	8.8x10-04		BovineHD1200003749	DNAJC15	:001		1.2x10-03	1.5x10-04
rs134359816	CECR5		7.6x10-04	6.2x10-04		rs135240707	PLAU	:011		1.3x10-03	1.5x10-04
rs42836504	CHST10		1.1x10-03	8.8x10-04		ARS_BFGL_NGS_105750	FAM120A	:001		9.1x10-04	1.5x10-04
rs43713749	ACSS2		1.3x10-03	8.8x10-04		rs43657898	MRPL30	:002		1.3x10-03	1.5x10-04
rs43713753	ACSS2		1.3x10-03	8.8x10-04		rs41784330	RAPSN	:008		5.6x10-04	1.5x10-04
rs43713767	ACSS2		1.3x10-03	8.8x10-04		rs385180219	RBM34	:012		1.1x10-03	1.5x10-04
rs210409934	PPP3R1		1.0x10-03	8.9x10-04		7: 97194898	TTC37	:027		1.2x10-03	1.5x10-04
ARS_BFGL_NGS_91251	CHST10		1.1x10-03	8.9x10-04		rs109845946	SON	:012		1.2x10-03	1.5x10-04
rs42357323	STX6		1.1x10-03	8.9x10-04		rs208612161	ZNF358	:012		6.1x10-04	1.5x10-04
BTB_02041711	TARBP1		1.4x10-03	8.9x10-04		rs451023676	GLE1	:013		7.8x10-04	1.5x10-04
8: 112646730	CDK5RAP2		1.0x10-03	8.9x10-04		rs207703341	EDF1	:004		4.9x10-04	1.5x10-04
rs41257254	COX19		1.2x10-03	9.0x10-04		rs132917443	RCE1	:002		6.6x10-04	1.5x10-04
BovineHD1000010849	THBS1		1.2x10-03	9.1x10-04		ARS_BFGL_BAC_38942	DTX2	:001		9.4x10-04	1.5x10-04
rs207639689	LOC104974195		1.1x10-03	9.1x10-04		rs208707609	CLIP1	:010		8.5x10-04	1.5x10-04
rs209583156	ABCA9		9.6x10-04	9.1x10-04		rs110294381	R3HCC1L	:002		1.2x10-03	1.5x10-04
ARS_BFGL_NGS_115062	ZNF839		1.4x10-03	9.1x10-04		rs110692943	R3HCC1L	:002		1.2x10-03	1.5x10-04
Hapmap53021_rs29009645	PXK		1.4x10-03	9.2x10-04		BovineHD0400034626	LOC504219	:009		6.6x10-04	1.5x10-04
rs477556345	RNF149		1.0x10-03	9.2x10-04		rs109757563	CHCHD10	:003		4.2x10-04	1.5x10-04
rs42680622	SH3BP4		1.1x10-03	9.2x10-04		ARS_BFGL_NGS_40602	PDE2A	:024		7.2x10-04	1.5x10-04
rs381972294	TXNDC12		1.3x10-03	9.2x10-04		rs110368423	SZT2	:020		4.6x10-04	1.5x10-04
rs207566609	DGKQ		9.4x10-04	9.2x10-04		rs469719039	MRPL30	:002		1.3x10-03	1.5x10-04
rs208183898	EIF2AK4		1.1x10-03	9.2x10-04		rs208002758	ZBTB1	:001		9.1x10-04	1.5x10-04
rs383078703	MYO19		1.2x10-03	9.2x10-04		rs209822821	PRPF6	:012		8.5x10-04	1.5x10-04
rs110294067	P2RY2		9.4x10-04	9.3x10-04		rs382477308	PRPF6	:012		8.5x10-04	1.5x10-04
BTB_00926954	CCNJ		1.0x10-03	9.3x10-04		BTB_00058404	PIK3CB	:007		1.0x10-03	1.5x10-04
BovineHD0400017046	RBX1		1.5x10-03	9.3x10-04		rs41847185	PTPN11	:003		6.6x10-04	1.5x10-04
Hapmap48860_BTA_70350	COG5		1.1x10-03	9.3x10-04		rs137767126	FBXL5	:004		9.8x10-04	1.5x10-04
rs467869532	COG5		1.1x10-03	9.3x10-04		BovineHD0300014604	CNN3	:006		6.0x10-04	1.5x10-04
rs209406658	EYA3		9.6x10-04	9.3x10-04		ARS_BFGL_NGS_104605	ACY1	:011		1.0x10-03	1.5x10-04
ARS_BFGL_NGS_25646	MMP2		1.5x10-03	9.3x10-04		rs448530842	PSMC4	:004		4.7x10-04	1.5x10-04
BovineHD1000021828	PPP2R5E		1.0x10-03	9.4x10-04		BTB_00456788	IL1R1	:012		1.1x10-03	1.5x10-04
rs136712239	LSM8		1.4x10-03	9.5x10-04		rs109344538	ZYG11B	:013		1.2x10-03	1.5x10-04
BovineHD0400016731	RBX1		1.5x10-03	9.5x10-04		rs519934443	SAMD11	:004		1.1x10-03	1.5x10-04
BovineHD0400003894	SLC25A13		1.5x10-03	9.5x10-04		rs109945228	TRIOBP	:006		1.0x10-03	1.5x10-04
rs135222314	TAF13		1.2x10-03	9.5x10-04		rs517816335	WDR4	:004		5.4x10-04	1.5x10-04
ARS_BFGL_NGS_56044	APCDD1		1.4x10-03	9.5x10-04		BovineHD0200037050	MTFR1L	:004		6.9x10-04	1.5x10-04
rs378428641	PPP2R5C		1.2x10-03	9.6x10-04		rs207752864	NECAP2	:007		1.0x10-03	1.5x10-04
rs384884522	RBFA		1.7x10-03	9.6x10-04		rs475001614	PTPLAD1	:006		8.5x10-04	1.5x10-04
BTB_00148014	TXNDC12		1.3x10-03	9.6x10-04		rs210209343	ABCA9	:012		9.6x10-04	1.5x10-04
BTB_00534196	RTFDC1		1.0x10-03	9.7x10-04		rs467034278	MCM3AP	:028		5.6x10-04	1.5x10-04
BovineHD0100000632	IFNAR1		1.1x10-03	9.7x10-04		rs453230526	TUBGCP5	:007		7.2x10-04	1.5x10-04
rs379255306	C1H21orf59		1.1x10-03	9.8x10-04		rs136605127	STT3B	:002		1.7x10-03	1.5x10-04
rs452568042	C1H21orf59		1.1x10-03	9.8x10-04		rs209025618	LOC525842	:016		6.4x10-04	1.5x10-04
Hapmap34052_BES5_Contig242_347	PDE4D		2.4x10-03	9.9x10-04		rs110748922	PCGF1	:009		7.6x10-04	1.5x10-04
rs526113634	CIAPIN1		1.2x10-03	9.9x10-04		ARS_BFGL_NGS_117751	GADL1	:011		1.7x10-03	1.5x10-04
rs456814781	ATP6V0D1		1.2x10-03	9.9x10-04		rs451898429	ZER1	:001		8.3x10-04	1.5x10-04
rs475494122	ATP6V0D1		1.2x10-03	9.9x10-04		BovineHD1100000964	INPP4A	:020		7.7x10-04	1.5x10-04
rs42312275	DCP1A		1.2x10-03	9.9x10-04		rs42347040	PTPN14	:011		7.7x10-04	1.5x10-04
rs211176571	NDUFB7		1.0x10-03	1.0x10-03		rs208862040	MAP3K1	:003		5.4x10-04	1.5x10-04
BTB_01247916	DHX57		1.1x10-03	1.0x10-03		rs448786267	FAM178A	:016		1.3x10-03	1.5x10-04
rs381835041	HSPG2		1.0x10-03	1.0x10-03		rs522052898	FAM178A	:016		1.3x10-03	1.5x10-04
rs476321454	RRP15		1.9x10-03	1.0x10-03		rs110987212	USP28	:003		5.2x10-04	1.5x10-04
rs436626634	CFLAR		1.5x10-03	1.0x10-03		rs134340320	USP28	:003		5.2x10-04	1.5x10-04
rs475657033	IFNGR1		1.2x10-03	1.0x10-03		ARS_BFGL_NGS_107085	TFCP2	:008		9.4x10-04	1.5x10-04
rs208926325	LOC104976865		1.1x10-03	1.0x10-03		BovineHD0700004433	DNM2	:019		6.3x10-04	1.5x10-04
ARS_BFGL_NGS_37048	SKAP2		1.1x10-03	1.0x10-03		19: 56279105	SRP68	:010		5.1x10-04	1.5x10-04
rs110427903	TTL		1.3x10-03	1.0x10-03		rs43029792	SIAE	:001		3.5x10-04	1.5x10-04
rs209363763	CHMP4C		1.3x10-03	1.0x10-03		rs43495454	GRPEL1	:003		9.6x10-04	1.5x10-04
rs211507730	IMMP1L		1.2x10-03	1.0x10-03		rs135117688	PPP1CB	:005		7.6x10-04	1.5x10-04
rs210724545	CDH4		1.2x10-03	1.0x10-03		rs208303870	LDHB	:006		1.1x10-03	1.5x10-04
rs41949227	ZFR		1.2x10-03	1.0x10-03		rs383095873	PPP1CB	:005		7.6x10-04	1.5x10-04
rs463428805	SKAP2		1.1x10-03	1.0x10-03		ARS_BFGL_NGS_89894	TTC9	:002		1.3x10-03	1.5x10-04
rs209199423	RNF135		1.1x10-03	6.1x10-04		ARS_BFGL_NGS_21245	ZNF839	:010		1.4x10-03	1.5x10-04
2: 125980066	YTHDF2		1.1x10-03	1.0x10-03		rs41784330	PSMC3	:003		5.6x10-04	1.5x10-04
rs482891563	ITSN1		1.1x10-03	1.0x10-03		17: 65623192	UNC119B	:003		4.7x10-04	1.5x10-05
rs210367766	PLEKHA8		9.3x10-04	3.4x10-04		rs435346809	INO80E	:004		6.2x10-04	1.5x10-05
Hapmap52801_ss46526219	DCP1B		1.0x10-03	1.0x10-03		rs208077884	YTHDC2	:023		1.0x10-03	1.5x10-05
rs471022608	TOPBP1		1.3x10-03	1.0x10-03		25: 33458184	LOC615936	:002		1.0x10-03	1.5x10-05
ARS_BFGL_NGS_107927	CEP164		1.2x10-03	1.1x10-03		rs108970151	GCLM	:004		7.4x10-04	1.5x10-05
rs432176216	FHOD1		1.3x10-03	1.1x10-03		rs447564924	TEX264	:003		1.0x10-03	1.5x10-06
rs475601423	FHOD1		1.3x10-03	1.1x10-03		ARS_BFGL_NGS_88686	CMPK1	:004		1.1x10-03	1.6x10-04
rs208245396	MGAT2		1.4x10-03	1.1x10-03		rs136264582	ITFG2	:008		6.4x10-04	1.6x10-04
rs137813656	BFAR		1.1x10-03	1.1x10-03		rs110694527	COBL	:011		6.1x10-04	1.6x10-04
rs519610499	NKAIN1		1.1x10-03	1.1x10-03		rs43723841	TAF6	:009		4.0x10-04	1.6x10-04
rs526997752	NKAIN1		1.1x10-03	1.1x10-03		rs381326991	TARBP2	:006		6.3x10-04	1.6x10-04
rs385669552	SIX4		1.7x10-03	1.1x10-03		rs110882553	METAP2	:010		6.6x10-04	1.6x10-04
rs209234304	ZFR		1.2x10-03	1.1x10-03		rs41847052	TCHP	:009		4.5x10-04	1.6x10-04
rs209378440	MIB2		1.1x10-03	1.1x10-03		rs41847056	TCHP	:009		4.5x10-04	1.6x10-04
rs135920393	XDH		1.2x10-03	1.1x10-03		rs518286318	HERC2	:014		9.4x10-04	1.6x10-04
BovineHD1100013891	KRCC1		1.5x10-03	1.1x10-03		rs380271914	KLHL33	:005		3.1x10-04	1.6x10-04
rs210769371	PCNA		1.3x10-03	1.1x10-03		rs384887669	TWSG1	:005		1.3x10-03	1.6x10-04
rs439919935	WASL		1.3x10-03	1.1x10-03		rs133690473	KIAA0368	:012		9.1x10-04	1.6x10-04
rs43413124	KLHDC10		1.5x10-03	1.1x10-03		rs43713627	UBE4A	:007		8.6x10-04	1.6x10-04
ARS_BFGL_NGS_110038	PITHD1		1.1x10-03	1.1x10-03		rs382770301	MAP3K12	:005		6.4x10-04	1.6x10-04
rs135324656	CNOT10		1.4x10-03	1.1x10-03		rs41689292	UVRAG	:004		5.1x10-04	1.6x10-04
rs43246948	ABCF3		1.2x10-03	1.1x10-03		Hapmap30410_BTC_023620	GSPT1	:015		9.8x10-04	1.6x10-04
rs42311207	PURA		1.2x10-03	1.1x10-03		rs379323936	MFSD11	:002		5.0x10-04	1.6x10-04
rs432624330	SOD2		1.2x10-03	1.1x10-03		rs442074736	PKD1	:018		5.7x10-04	1.6x10-04
ARS_BFGL_NGS_33292	HSPA12A		1.3x10-03	1.1x10-03		rs435559817	ABCA3	:018		5.5x10-04	1.6x10-04
ARS_BFGL_NGS_39442	LOC782021		1.3x10-03	1.1x10-03		rs136580056	PAPD7	:009		1.2x10-03	1.6x10-04
Hapmap42824_BTA_116676	CNOT10		1.4x10-03	1.1x10-03		BovineHD1000008739	TEP1	:043		3.2x10-04	1.6x10-04
rs41942387	ZFR		1.2x10-03	1.1x10-03		rs43500688	PNPLA6	:031		6.1x10-04	1.6x10-04
ARS_BFGL_NGS_114422	ELP3		1.2x10-03	1.1x10-03		rs209831729	DPP8	:014		9.1x10-04	1.6x10-04
BTA_83342_no_rs	DDO		1.2x10-03	1.2x10-03		rs211071436	DPP8	:014		9.1x10-04	1.6x10-04
ARS_BFGL_NGS_13904	NBN		1.2x10-03	1.2x10-03		rs383219549	CLIP1	:016		8.5x10-04	1.6x10-04
BovineHD1000022115	LOC101904397		1.4x10-03	1.2x10-03		rs381258330	PELI3	:003		6.0x10-04	1.6x10-04
rs207967468	LOC101904397		1.4x10-03	1.2x10-03		rs452590697	MLH3	:018		6.5x10-04	1.6x10-04
rs208797450	MTERF3		1.3x10-03	1.2x10-03		rs381074847	SRSF5	:004		1.5x10-03	1.6x10-04
rs207591110	L3MBTL3		1.3x10-03	1.2x10-03		rs378049826	DPP9	:017		9.6x10-04	1.6x10-04
BovineHD0800011480	UHRF2		1.5x10-03	1.2x10-03		rs43620939	KLHL33	:003		3.1x10-04	1.6x10-04
rs383989638	SREK1IP1		2.4x10-03	1.2x10-03		BovineHD1100030700	EHMT1	:016		5.3x10-04	1.6x10-04
rs42664861	LOC101904529		1.5x10-03	1.2x10-03		rs211169658	ANKHD1	:033		1.9x10-03	1.6x10-04
rs208463453	MGAT2		1.4x10-03	1.2x10-03		Hapmap57339_rs29010375	NCAM1	:010		6.1x10-04	1.6x10-04
rs525476188	UCP3		1.3x10-03	1.2x10-03		rs136826847	ZZEF1	:040		4.6x10-04	1.6x10-04
rs381639324	C26H10orf76		1.4x10-03	1.2x10-03		rs208382071	PSME4	:038		1.3x10-03	1.6x10-04
rs435290428	CPPED1		1.5x10-03	1.2x10-03		rs210502550	ELOVL1	:002		4.8x10-04	1.6x10-04
ARS_BFGL_NGS_12773	CES2		1.3x10-03	1.2x10-03		rs110378603	ATP1A2	:013		6.8x10-04	1.6x10-04
ARS_BFGL_NGS_62826	URB1		1.3x10-03	1.2x10-03		ARS_BFGL_NGS_106661	TUBGCP3	:011		6.3x10-04	1.6x10-04
BovineHD1100022390	ITSN2-2		1.5x10-03	1.2x10-03		ARS_BFGL_NGS_15731	TTC37	:032		1.2x10-03	1.6x10-04
rs209913928	NGLY1		1.7x10-03	1.3x10-03		rs383321972	AUP1	:006		7.6x10-04	1.6x10-04
rs382407009	NGLY1		1.7x10-03	1.3x10-03		rs211688388	ARFGAP1	:010		8.6x10-04	1.6x10-04
rs137232420	ACTA1		1.4x10-03	1.3x10-03		rs209169160	MTIF2	:004		1.3x10-03	1.6x10-04
Hapmap42783_BTA_106327	ITSN2-2		1.5x10-03	1.3x10-03		rs109143113	CIDEC	:002		9.3x10-04	1.6x10-04
rs207567802	FBXO8		1.4x10-03	1.3x10-03		ARS_BFGL_NGS_12006	NHP2	:003		1.2x10-03	1.6x10-04
Hapmap49544_BTA_24971	PCF11		1.6x10-03	1.3x10-03		rs209194108	DDX39B	:010		2.7x10-04	1.6x10-04
BTB_01115349	HSD17B4		1.4x10-03	1.3x10-03		ARS_BFGL_NGS_70725	RBSN	:011		1.0x10-03	1.6x10-04
20: 23924358	HSPB3		1.4x10-03	1.3x10-03		rs134120184	NOTCH2	:027		1.0x10-03	1.6x10-04
rs41693767	IDI1		1.4x10-03	1.4x10-03		BovineHD1200023169	UBAC2	:006		8.9x10-04	1.6x10-04
rs133246305	LOC515551		1.6x10-03	1.4x10-03		rs209361295	KIF1C	:006		7.8x10-04	1.6x10-04
rs110183232	SEH1L		2.1x10-03	1.4x10-03		22: 50967632	QRICH1	:008		6.6x10-04	1.6x10-04
rs110490757	SLC15A4		2.0x10-03	1.4x10-03		19: 21448083	TIMM22	:001		1.1x10-03	1.6x10-04
rs134305556	UHRF2		1.5x10-03	1.4x10-03		rs41920945	MRPL10	:004		6.5x10-04	1.6x10-04
rs134970679	ATP2C1		1.5x10-03	1.4x10-03		rs41920950	MRPL10	:004		6.5x10-04	1.6x10-04
rs378634758	SLC52A2		3.8x10-03	1.4x10-03		rs41920953	MRPL10	:004		6.5x10-04	1.6x10-04
16: 42313750	ENO1		1.7x10-03	1.4x10-03		rs41920957	MRPL10	:004		6.5x10-04	1.6x10-04
BTA_41478_no_rs	TBL1XR1		1.9x10-03	1.4x10-03		rs41920962	MRPL10	:004		6.5x10-04	1.6x10-04
rs208091923	SIAH1		1.6x10-03	1.5x10-03		ARS_BFGL_NGS_100302	RRP1B	:016		4.1x10-04	1.6x10-04
rs210165561	SIAH1		1.6x10-03	1.5x10-03		rs462622671	BBS5	:008		1.0x10-03	1.6x10-04
rs474245149	SIAH1		1.6x10-03	1.5x10-03		rs521201313	SLC12A7	:010		1.6x10-03	1.6x10-04
rs517394114	SIAH1		1.6x10-03	1.5x10-03		rs109263337	METTL14	:002		1.3x10-03	1.6x10-04
Hapmap8756_BTA_61552	SEC23IP		1.7x10-03	1.5x10-03		rs211244830	TRIP12	:022		1.1x10-03	1.6x10-04
ARS_BFGL_NGS_43299	UBE2D2		2.3x10-03	1.5x10-03		rs137640889	UNG	:006		4.7x10-04	1.6x10-04
rs464899699	MED13L		1.7x10-03	1.5x10-03		rs109621784	TRIM28	:004		5.6x10-04	1.6x10-04
rs109909841	ARPP21		1.7x10-03	1.5x10-03		rs473361894	NFATC2IP	:003		6.4x10-04	1.6x10-04
BovineHD0800022312	BNIP3L		1.6x10-03	1.5x10-03		rs133583737	TAPBPL	:004		6.6x10-04	1.6x10-04
rs208145865	SREK1IP1		2.4x10-03	1.6x10-03		rs135741897	PSMD12	:012		8.8x10-04	1.6x10-04
ARS_BFGL_NGS_70545	HDDC2		1.6x10-03	1.6x10-03		rs211091055	RXRA	:007		5.6x10-04	1.6x10-04
Hapmap52084_rs29011014	ARL6IP5		2.0x10-03	1.6x10-03		rs134614930	PCIF1	:001		6.8x10-04	1.6x10-04
rs432216589	KLHL25		2.1x10-03	2.0x10-03		rs438488379	P2RY2	:002		9.4x10-04	1.6x10-04
						Hapmap34673_BES10_Contig743_1320	DLG5	:004		7.4x10-04	1.6x10-04
						rs43354795	TTC4	:005		9.8x10-04	1.6x10-04
						rs457195085	RACGAP1	:009		1.0x10-03	1.6x10-04
						rs432328854	GTF3C1	:034		1.0x10-03	1.6x10-04
						rs478152105	GTF3C1	:034		1.0x10-03	1.6x10-04
						ARS_BFGL_NGS_4240	PPP1R10	:019		2.6x10-04	1.6x10-04
						rs209772916	MZT2B	:002		1.5x10-03	1.6x10-04
						rs452174993	XPOT	:012		1.5x10-03	1.6x10-04
						rs482860381	HADH	:008		1.6x10-03	1.6x10-04
						rs442074736	CREBBP	:030		5.7x10-04	1.6x10-04
						3: 117424525	COPS8	:007		1.0x10-03	1.6x10-05
						rs211060484	COPS8	:007		1.0x10-03	1.6x10-05
						rs211628797	COPS8	:007		1.0x10-03	1.6x10-05
						rs521137005	COPS8	:007		1.0x10-03	1.6x10-05
						ARS_BFGL_NGS_104404	UBL7	:011		8.1x10-04	1.6x10-05
						rs470215162	KLHL11	:001		5.9x10-04	1.6x10-05
						rs480276379	INTS6	:014		1.1x10-03	1.6x10-05
						ARS_BFGL_NGS_38732	NXF1	:007		5.7x10-04	1.6x10-05
						rs109034208	NXF1	:007		5.7x10-04	1.6x10-05
						rs207672806	SAMD4B	:010		4.9x10-04	1.6x10-05
						rs462398801	HOMER2	:007		8.5x10-04	1.6x10-05
						rs211112321	E4F1	:005		5.5x10-04	1.6x10-05
						rs523507269	MBOAT7	:001		2.3x10-04	1.6x10-05
						rs458278699	AOX1	:027		7.8x10-04	1.6x10-05
						rs465138898	AOX1	:027		7.8x10-04	1.6x10-05
						rs211112321	PKD1	:003		5.5x10-04	1.6x10-05
						rs470215162	ACLY	:010		5.9x10-04	1.6x10-05
						rs470215162	ACLY	:011		5.9x10-04	1.6x10-05
						rs382339741	SRSF7	:002		1.1x10-03	1.6x10-06
						rs519950679	TULP4	:015		1.1x10-03	1.7x10-04
						rs519950837	ASB1	:001		8.3x10-04	1.7x10-04
						rs523947641	ASB1	:001		8.3x10-04	1.7x10-04
						ARS_BFGL_NGS_114538	PPP1R13B	:002		1.1x10-03	1.7x10-04
						rs134411631	SKAP2	:005		1.1x10-03	1.7x10-04
						BovineHD0200000054	TUBGCP5	:012		7.2x10-04	1.7x10-04
						rs381621882	LOC104975577	:001		6.9x10-04	1.7x10-04
						ARS_BFGL_NGS_65111	PHF20	:015		8.8x10-04	1.7x10-04
						rs134973927	RAB35	:003		6.8x10-04	1.7x10-04
						rs208459420	TMEM209	:001		1.5x10-03	1.7x10-04
						rs207652349	UBAC2	:006		8.9x10-04	1.7x10-04
						rs385172395	UBAC2	:006		8.9x10-04	1.7x10-04
						rs434092684	UBAC2	:006		8.9x10-04	1.7x10-04
						rs137631546	ABCF2	:002		4.2x10-04	1.7x10-04
						rs211012104	SPTBN1	:015		1.2x10-03	1.7x10-04
						rs210280848	MTMR6	:007		6.9x10-04	1.7x10-04
						rs43079452	HABP4	:005		9.8x10-04	1.7x10-04
						ARS_BFGL_NGS_32176	CTSA	:002		6.6x10-04	1.7x10-04
						rs520391909	CCAR2	:014		1.1x10-03	1.7x10-04
						rs209512115	GON4L	:010		7.1x10-04	1.7x10-04
						rs526502301	GON4L	:010		7.1x10-04	1.7x10-04
						rs209436300	PEX19	:005		6.8x10-04	1.7x10-04
						rs109366885	TCHP	:009		4.5x10-04	1.7x10-04
						rs110255149	TAF6	:003		4.0x10-04	1.7x10-04
						rs134932709	ARHGAP23	:022		6.8x10-04	1.7x10-04
						19: 51914350	ARL16	:009		6.6x10-04	1.7x10-04
						ARS_BFGL_NGS_20585	RBAK	:001		6.3x10-04	1.7x10-04
						11: 66885186	NFU1	:002		1.3x10-03	1.7x10-04
						rs134036588	RNF157	:002		5.1x10-04	1.7x10-04
						rs43233670	TBC1D23	:013		1.1x10-03	1.7x10-04
						rs379001184	UBAC1	:009		6.7x10-04	1.7x10-04
						rs109747614	PUM2	:025		8.2x10-04	1.7x10-04
						rs208308186	PUM2	:025		8.2x10-04	1.7x10-04
						rs42901764	GTF2H1	:010		5.4x10-04	1.7x10-04
						10: 85725280	ZFYVE1	:006		1.1x10-03	1.7x10-04
						rs383608261	MKL1	:006		8.6x10-04	1.7x10-04
						13: 65492204	MYH7B	:042		1.3x10-03	1.7x10-04
						rs445111753	PPIH	:001		6.0x10-04	1.7x10-04
						21: 22730075	VPS33B	:020		8.2x10-04	1.7x10-04
						rs209445666	KDM5B	:018		9.4x10-04	1.7x10-04
						rs525901022	DDX10	:005		1.6x10-03	1.7x10-04
						rs208194660	DNAJB2	:009		7.4x10-04	1.7x10-04
						BovineHD0700016414	YIPF5	:001		1.9x10-03	1.7x10-04
						BTB_00372642	KIAA0368	:009		9.1x10-04	1.7x10-04
						rs110562907	RALGAPB	:022		1.1x10-03	1.7x10-04
						rs137088533	RALGAPB	:022		1.1x10-03	1.7x10-04
						rs42012515	DUSP7	:003		9.3x10-04	1.7x10-04
						rs380223605	GABBR1	:009		2.4x10-04	1.7x10-04
						rs136794063	DNM2	:019		6.3x10-04	1.7x10-04
						rs383849031	CAPRIN1	:013		8.3x10-04	1.7x10-04
						rs209852756	PLOD3	:004		5.2x10-04	1.7x10-04
						rs42018021	QRICH1	:008		6.6x10-04	1.7x10-04
						rs109580210	FNBP4	:017		5.1x10-04	1.7x10-04
						BovineHD0300006206	ADAMTSL4	:011		7.6x10-04	1.7x10-04
						rs210836756	SLC35B1	:001		5.4x10-04	1.7x10-04
						rs458025130	RPL27	:002		8.9x10-04	1.7x10-04
						rs439379449	ZNF784	:001		2.8x10-04	1.7x10-04
						rs135312799	TRIP12	:022		1.1x10-03	1.7x10-04
						rs134644942	TOMM34	:006		8.8x10-04	1.7x10-04
						rs445304037	LRRCC1	:016		1.3x10-03	1.7x10-04
						19: 24897507	METTL16	:005		5.8x10-04	1.7x10-04
						rs133639839	AQPEP	:020		1.1x10-03	1.7x10-04
						rs208263683	THOC6	:004		5.9x10-04	1.7x10-04
						rs209652997	LYPLA2	:006		7.8x10-04	1.7x10-04
						rs110086697	MFAP3	:001		1.3x10-03	1.7x10-04
						rs110482499	PPP1CB	:005		7.6x10-04	1.7x10-04
						ARS_BFGL_NGS_113725	GLG1	:001		8.3x10-04	1.7x10-04
						rs518613617	SUPT5H	:007		5.0x10-04	1.7x10-04
						rs443976380	POGZ	:003		7.7x10-04	1.7x10-04
						rs383212854	RNF41	:005		5.0x10-04	1.7x10-04
						rs109488792	ATP1A2	:013		6.8x10-04	1.7x10-04
						rs209839721	LOC528098	:010		1.5x10-03	1.7x10-04
						rs464098609	CCAR2	:014		1.1x10-03	1.7x10-04
						rs41846682	GIT2	:017		4.5x10-04	1.7x10-04
						rs520444599	MAPKAPK3	:004		7.5x10-04	1.7x10-04
						rs132991195	P3H4	:002		5.9x10-04	1.7x10-04
						rs43721784	P3H4	:002		5.9x10-04	1.7x10-04
						5: 57477199	STAT6	:015		7.2x10-04	1.7x10-04
						rs432944418	FBL	:003		4.6x10-04	1.7x10-04
						rs109879876	COL4A2	:025		5.4x10-04	1.7x10-04
						rs443543353	LSP1	:004		9.4x10-04	1.7x10-04
						rs108973938	PCGF3	:003		8.2x10-04	1.7x10-04
						rs109918137	PCGF3	:003		8.2x10-04	1.7x10-04
						rs210539788	CSAD	:007		6.3x10-04	1.7x10-04
						rs211537728	TEP1	:007		3.2x10-04	1.7x10-04
						BovineHD0700001872	TMEM38A	:002		8.8x10-04	1.7x10-04
						rs209095668	MRPL38	:004		5.1x10-04	1.7x10-04
						rs210762968	GNG7	:002		7.8x10-04	1.7x10-04
						ARS_BFGL_NGS_115728	LATS2	:003		1.6x10-03	1.7x10-04
						rs137631546	ABCF2	:001		4.2x10-04	1.7x10-04
						rs208882030	TEX264	:003		1.0x10-03	1.7x10-05
						rs135344951	NOTCH2	:027		1.0x10-03	1.7x10-05
						rs385142788	KCNT1	:022		6.3x10-04	1.7x10-05
						rs463872812	B3GAT3	:005		6.0x10-04	1.7x10-05
						ARS_BFGL_NGS_12127	MRPL30	:002		1.3x10-03	1.7x10-05
						rs134088722	CSRNP2	:001		1.2x10-03	1.7x10-05
						rs207633433	GLRX3	:009		6.4x10-04	1.7x10-05
						Hapmap38628_BTA_76690	DCUN1D4	:005		1.4x10-03	1.7x10-05
						rs381839914	RABAC1	:004		5.4x10-04	1.7x10-05
						rs211208678	DNPH1	:003		7.2x10-04	1.7x10-05
						rs517441790	CABLES2	:001		1.3x10-03	1.7x10-05
						Hapmap29888_BTC_003509	HSF1	:009		6.1x10-04	1.7x10-05
						rs135344951	NOTCH2	:026		1.0x10-03	1.7x10-05
						rs41800587	KIFAP3	:013		1.1x10-03	1.7x10-06
						rs210939949	TNPO2	:013		5.7x10-04	1.7x10-06
						rs210939949	TNPO2	:012		5.7x10-04	1.7x10-06
						rs41800587	KIFAP3	:009		1.1x10-03	1.7x10-06
						rs207627104	TMEM182	:003		1.1x10-03	1.8x10-04
						rs450097313	TRMT2A	:003		1.0x10-03	1.8x10-04
						10: 27289219	TEP1	:034		3.2x10-04	1.8x10-04
						rs380990104	TEP1	:034		3.2x10-04	1.8x10-04
						rs109588514	ID2	:003		1.2x10-03	1.8x10-04
						rs442431087	FLOT1	:012		2.6x10-04	1.8x10-04
						rs211197808	RRP1B	:006		4.1x10-04	1.8x10-04
						rs41891036	BCL2L12	:002		4.7x10-04	1.8x10-04
						Hapmap42371_BTA_95148	SLC20A1	:009		1.3x10-03	1.8x10-04
						rs110485585	TUBGCP4	:001		9.4x10-04	1.8x10-04
						11: 100749728	USP20	:017		1.0x10-03	1.8x10-04
						rs208854398	GSTZ1	:005		6.0x10-04	1.8x10-04
						rs458812734	SLC25A1	:010		7.5x10-04	1.8x10-04
						rs208110879	IPP	:009		6.3x10-04	1.8x10-04
						16: 1284334	ATP2B4	:018		9.4x10-04	1.8x10-04
						rs137828813	LOC512672	:001		2.8x10-04	1.8x10-04
						rs110741491	RBM4	:001		6.3x10-04	1.8x10-04
						rs133465489	ADAR	:023		7.2x10-04	1.8x10-04
						rs110909318	STX12	:009		1.1x10-03	1.8x10-04
						Hapmap30108_BTC_016596	KCTD5	:006		5.7x10-04	1.8x10-04
						rs378601823	FAM76A	:004		1.1x10-03	1.8x10-04
						rs211044765	STX5	:007		5.7x10-04	1.8x10-04
						ARS_BFGL_NGS_67788	RAB40C	:002		1.0x10-03	1.8x10-04
						rs208324879	YLPM1	:011		6.7x10-04	1.8x10-04
						rs382763795	ZBTB12	:006		2.8x10-04	1.8x10-04
						rs109631111	ID2	:003		1.2x10-03	1.8x10-04
						rs111018460	ID2	:003		1.2x10-03	1.8x10-04
						rs135944845	ABHD13	:003		8.3x10-04	1.8x10-04
						rs110023727	SMARCC1	:022		7.4x10-04	1.8x10-04
						ARS_BFGL_NGS_107417	RRP9	:002		9.8x10-04	1.8x10-04
						rs211583140	ABCC9	:023		1.1x10-03	1.8x10-04
						ARS_BFGL_BAC_5990	COPB2	:018		1.3x10-03	1.8x10-04
						rs439630964	COPB2	:018		1.3x10-03	1.8x10-04
						ARS_BFGL_NGS_20458	CLNS1A	:004		1.5x10-03	1.8x10-04
						rs384638661	IKZF5	:002		6.4x10-04	1.8x10-04
						rs210772813	ADCY9	:003		5.3x10-04	1.8x10-04
						rs210802986	MED24	:018		6.0x10-04	1.8x10-04
						rs43721168	MED24	:018		6.0x10-04	1.8x10-04
						rs109389947	TRIOBP	:006		1.0x10-03	1.8x10-04
						ARS_BFGL_NGS_115367	ATP2B2	:013		1.0x10-03	1.8x10-04
						rs110776529	SLC44A2	:004		6.3x10-04	1.8x10-04
						rs378658643	SEC31B	:006		1.1x10-03	1.8x10-04
						ARS_BFGL_NGS_112202	CCDC138	:016		1.3x10-03	1.8x10-04
						rs135403474	MCM3AP	:028		5.6x10-04	1.8x10-04
						ARS_BFGL_NGS_98352	BRD7	:009		1.5x10-03	1.8x10-04
						ARS_BFGL_NGS_62579	MYOM3	:020		9.1x10-04	1.8x10-04
						rs133536992	LOC101910000	:007		6.1x10-04	1.8x10-04
						rs109916233	C25H16orf13	:006		1.0x10-03	1.8x10-04
						rs208930497	GIT2	:001		4.5x10-04	1.8x10-04
						rs383300500	GIT2	:001		4.5x10-04	1.8x10-04
						rs211520665	FBLN2	:006		7.2x10-04	1.8x10-04
						rs109776695	IPO4	:015		6.0x10-04	1.8x10-04
						ARS_BFGL_NGS_55463	DOPEY1	:038		1.1x10-03	1.8x10-04
						rs380620487	DOPEY1	:038		1.1x10-03	1.8x10-04
						rs444907449	SMC3	:017		1.4x10-03	1.8x10-04
						rs207781709	COL15A1	:005		5.6x10-04	1.8x10-04
						rs378335505	LOC516355	:001		5.4x10-04	1.8x10-04
						rs110854742	RBSN	:006		1.0x10-03	1.8x10-04
						BovineHD0700003994	GCDH	:008		5.7x10-04	1.8x10-04
						ARS_BFGL_NGS_43615	MYOM2	:016		1.4x10-03	1.8x10-04
						BovineHD0800025178	HABP4	:007		9.8x10-04	1.8x10-04
						ARS_BFGL_NGS_18716	MSRA	:003		1.1x10-03	1.8x10-04
						rs108969038	PNN	:007		1.0x10-03	1.8x10-04
						rs382321124	RNF157	:016		5.1x10-04	1.8x10-04
						BovineHD1100027882	GOLGA1	:018		1.5x10-03	1.8x10-04
						Hapmap53765_ss46526662	ST3GAL3	:011		8.3x10-04	1.8x10-04
						rs136638063	SRP54	:011		6.5x10-04	1.8x10-04
						ARS_BFGL_NGS_65964	LRRC42	:001		7.6x10-04	1.8x10-04
						rs43285624	PDXK	:010		4.0x10-04	1.8x10-04
						rs210736115	KCNT1	:022		6.3x10-04	1.8x10-04
						rs475322790	KCNT1	:022		6.3x10-04	1.8x10-04
						BovineHD0300004933	ADAR	:021		7.2x10-04	1.8x10-04
						BovineHD0300005006	ADAR	:021		7.2x10-04	1.8x10-04
						rs108945049	ADAR	:021		7.2x10-04	1.8x10-04
						rs109586927	ADAR	:021		7.2x10-04	1.8x10-04
						rs110309896	ADAR	:021		7.2x10-04	1.8x10-04
						rs43332198	ADAR	:021		7.2x10-04	1.8x10-04
						rs134213070	ARFGAP1	:010		8.6x10-04	1.8x10-04
						rs377828996	LOC104973238	:001		7.5x10-04	1.8x10-04
						rs385283297	LOC104973238	:001		7.5x10-04	1.8x10-04
						rs482056414	YARS	:004		9.3x10-04	1.8x10-04
						rs384052144	SPG11	:004		1.5x10-03	1.8x10-04
						rs133205891	RPP14	:006		1.4x10-03	1.8x10-04
						rs134762033	RPP14	:006		1.4x10-03	1.8x10-04
						rs135872618	RPP14	:006		1.4x10-03	1.8x10-04
						rs380538964	SLC31A2	:003		1.1x10-03	1.8x10-04
						Hapmap43414_BTA_96067	POLR1A	:034		1.2x10-03	1.8x10-04
						ARS_BFGL_NGS_30741	NR2C2	:006		1.0x10-03	1.8x10-04
						rs209420897	CDAN1	:001		7.9x10-04	1.8x10-04
						BovineHD0400016386	ELMO1	:008		1.4x10-03	1.8x10-04
						Hapmap53735_rs29018102	LOC508547	:030		1.1x10-03	1.8x10-04
						rs137092744	EZH1	:004		6.8x10-04	1.8x10-04
						rs522310572	SUPT5H	:007		5.0x10-04	1.8x10-04
						rs110319272	MED13	:002		1.3x10-03	1.8x10-04
						rs109853563	SLC2A3	:003		7.7x10-04	1.8x10-04
						rs109574638	SPAST	:006		1.4x10-03	1.8x10-04
						rs523911093	TMCO6	:002		8.6x10-04	1.8x10-05
						BovineHD1000008847	TPPP2	:003		4.1x10-04	1.8x10-05
						rs108945265	TPPP2	:003		4.1x10-04	1.8x10-05
						BTB_01600271	LRRC42	:001		7.6x10-04	1.8x10-05
						ARS_BFGL_NGS_117303	SLMO2	:002		1.2x10-03	1.8x10-05
						rs379559972	PYGM	:012		6.0x10-04	1.8x10-05
						5: 107417976	ERC1	:011		6.2x10-04	1.8x10-05
						rs207489964	GLTSCR1	:007		5.6x10-04	1.8x10-05
						rs379559972	MACROD1	:009		6.0x10-04	1.8x10-05
						rs207489964	ZC3H4	:010		5.6x10-04	1.8x10-05
						rs436997517	GABBR1	:009		2.4x10-04	1.9x10-04
						rs438732294	SCUBE2	:010		1.4x10-03	1.9x10-04
						rs135085459	METTL23	:003		5.1x10-04	1.9x10-04
						rs382209496	SIRT7	:007		6.6x10-04	1.9x10-04
						rs470634347	SIRT7	:007		6.6x10-04	1.9x10-04
						BovineHD0200035069	YARS	:004		9.3x10-04	1.9x10-04
						rs42117894	VPS37A	:008		6.3x10-04	1.9x10-04
						rs133365856	CCDC17	:009		6.3x10-04	1.9x10-04
						rs110078235	TP53BP2	:015		1.2x10-03	1.9x10-04
						rs385924829	AOX1	:010		7.8x10-04	1.9x10-04
						rs465151792	FBXO9	:010		5.0x10-04	1.9x10-04
						rs208439092	VARS	:008		2.8x10-04	1.9x10-04
						rs42719366	SCUBE2	:010		1.4x10-03	1.9x10-04
						rs209352869	RTCB	:010		1.4x10-03	1.9x10-04
						rs211437926	RTCB	:010		1.4x10-03	1.9x10-04
						Hapmap52688_rs29024581	EBF1	:009		1.4x10-03	1.9x10-04
						rs135695893	EBF1	:009		1.4x10-03	1.9x10-04
						ARS_BFGL_NGS_118596	LMNB2	:002		8.1x10-04	1.9x10-04
						rs468268985	NFIX	:006		6.1x10-04	1.9x10-04
						rs41612575	UBR4	:076		9.8x10-04	1.9x10-04
						rs209132222	ACACB	:035		4.5x10-04	1.9x10-04
						rs42072537	KCTD13	:005		6.2x10-04	1.9x10-04
						BovineHD0700010219	HSD17B4	:001		1.4x10-03	1.9x10-04
						rs43666538	MAP4K3	:019		1.2x10-03	1.9x10-04
						rs135973374	PCM1	:025		5.8x10-04	1.9x10-04
						rs208857917	DAP3	:009		6.3x10-04	1.9x10-04
						ARS_BFGL_NGS_57507	PITPNB	:004		1.7x10-03	1.9x10-04
						rs43705203	ESRRB	:003		8.8x10-04	1.9x10-04
						rs208615366	ZDHHC17	:001		1.4x10-03	1.9x10-04
						rs210775829	ARNT	:018		7.4x10-04	1.9x10-04
						rs379057596	MROH1	:005		5.9x10-04	1.9x10-04
						rs209337401	FRMD4A	:019		1.2x10-03	1.9x10-04
						rs110524629	EBF1	:009		1.4x10-03	1.9x10-04
						rs210002334	DECR1	:004		1.3x10-03	1.9x10-04
						rs109353933	SURF2	:003		6.8x10-04	1.9x10-04
						rs110234325	SURF2	:003		6.8x10-04	1.9x10-04
						rs41882978	SCN1B	:007		5.4x10-04	1.9x10-04
						rs208657274	CSF1R	:004		1.1x10-03	1.9x10-04
						rs385551948	DNMT1	:033		5.6x10-04	1.9x10-04
						rs109340770	MAPK1	:002		5.4x10-04	1.9x10-04
						rs42067494	EIF3CL	:017		6.0x10-04	1.9x10-04
						ARS_BFGL_NGS_104268	ATP6V1H	:003		1.6x10-03	1.9x10-04
						rs110645904	ATP6V1H	:003		1.6x10-03	1.9x10-04
						rs110165710	DNM2	:019		6.3x10-04	1.9x10-04
						rs444926380	RRP9	:002		9.8x10-04	1.9x10-04
						rs464984639	RRP9	:002		9.8x10-04	1.9x10-04
						rs109362649	NUP98	:025		6.4x10-04	1.9x10-04
						rs41763589	NUP98	:025		6.4x10-04	1.9x10-04
						rs108997195	C1H21orf2	:005		4.6x10-04	1.9x10-04
						rs211380640	ASAH1	:002		5.8x10-04	1.9x10-04
						rs42188416	INCENP	:010		5.7x10-04	1.9x10-04
						rs136073194	CHMP2B	:006		9.6x10-04	1.9x10-04
						rs382390253	SRRT	:012		5.3x10-04	1.9x10-04
						rs134462120	PPP1R10	:019		2.6x10-04	1.9x10-04
						BovineHD1100000891	ZNF2	:001		5.7x10-04	1.9x10-04
						rs482339058	NLRC5	:005		1.1x10-03	1.9x10-04
						rs110162973	GNPTG	:008		7.6x10-04	1.9x10-04
						rs209345201	GTF2A1	:004		1.3x10-03	1.9x10-04
						rs136646801	ID2	:003		1.2x10-03	1.9x10-04
						rs520685034	LOC101905499	:006		7.6x10-04	1.9x10-04
						ARS_BFGL_NGS_116774	SNX9	:016		1.2x10-03	1.9x10-04
						rs208882356	LOC515570	:008		1.2x10-03	1.9x10-04
						rs110251900	DHX9	:017		6.4x10-04	1.9x10-04
						rs43285610	PDXK	:010		4.0x10-04	1.9x10-04
						rs453145352	CDC42BPA-3	:002		1.2x10-03	1.9x10-04
						rs41632200	EFR3A	:001		4.8x10-04	1.9x10-04
						rs110887508	VPS52	:017		9.6x10-04	1.9x10-04
						rs449083505	ENO1	:004		1.7x10-03	1.9x10-04
						rs110116397	COL6A3	:017		1.0x10-03	1.9x10-04
						BTB_01280838	QSER1-2	:003		1.1x10-03	1.9x10-04
						BTB_00416964	ZNF770	:001		1.4x10-03	1.9x10-05
						rs385325671	NHLRC2	:001		1.1x10-03	1.9x10-05
						rs134572173	CEP170	:008		1.7x10-03	1.9x10-05
						rs42544355	ATP6V1H	:003		1.6x10-03	1.9x10-05
						rs134572173	CEP170	:007		1.7x10-03	1.9x10-05
						rs517417226	CCZ1	:009		5.6x10-04	2.0x10-04
						rs526954107	SEC14L1	:007		4.3x10-04	2.0x10-04
						rs41611381	TUBGCP5	:020		7.2x10-04	2.0x10-04
						12: 30710045	SLC7A1	:001		7.0x10-04	2.0x10-04
						rs524409391	PDCD11	:015		1.0x10-03	2.0x10-04
						ARS_BFGL_NGS_108330	SH3GLB2	:005		9.3x10-04	2.0x10-04
						rs525839717	WWP2	:016		8.3x10-04	2.0x10-04
						rs109274443	FAM193A	:002		7.4x10-04	2.0x10-04
						BovineHD0700020656	MED7	:001		1.6x10-03	2.0x10-04
						rs133881610	PARP2	:014		3.2x10-04	2.0x10-04
						BTB_00519355	SNX5	:007		1.4x10-03	2.0x10-04
						rs467584265	PPME1	:013		1.0x10-03	2.0x10-04
						rs42066882	CRCP	:007		6.6x10-04	2.0x10-04
						rs516044843	UBXN4	:006		1.7x10-03	2.0x10-04
						rs109544402	NOP2	:015		6.8x10-04	2.0x10-04
						rs210476511	GNB2	:004		5.0x10-04	2.0x10-04
						rs207832015	SON	:012		1.2x10-03	2.0x10-04
						rs382900518	SON	:012		1.2x10-03	2.0x10-04
						18: 46531457	KMT2B	:015		4.5x10-04	2.0x10-04
						rs523014285	DFFA	:005		1.6x10-03	2.0x10-04
						rs109967957	USP36	:005		5.3x10-04	2.0x10-04
						rs110819845	FARP1	:007		6.0x10-04	2.0x10-04
						rs385440556	ABHD4	:005		9.8x10-04	2.0x10-04
						12: 11869398	VWA8	:035		1.0x10-03	2.0x10-04
						rs475129693	CRYBG3	:018		7.6x10-04	2.0x10-04
						rs134935901	CREBRF	:008		6.3x10-04	2.0x10-04
						BTA_42610_no_rs	ADAT1	:003		1.2x10-03	2.0x10-04
						rs132920125	INTS6	:014		1.1x10-03	2.0x10-04
						rs481894727	TEP1	:004		3.2x10-04	2.0x10-04
						Hapmap52137_rs29018289	HIP1R	:032		7.5x10-04	2.0x10-04
						BovineHD0300032834	GIGYF2	:023		7.2x10-04	2.0x10-04
						BovineHD0300032840	GIGYF2	:023		7.2x10-04	2.0x10-04
						rs43365973	GIGYF2	:023		7.2x10-04	2.0x10-04
						rs460025367	FAM179B	:007		1.1x10-03	2.0x10-04
						rs383155487	CTNNBL1	:010		6.5x10-04	2.0x10-04
						ARS_BFGL_NGS_54028	HDGFRP2	:015		6.8x10-04	2.0x10-04
						BovineHD1000009912	AQR	:018		1.3x10-03	2.0x10-04
						ARS_BFGL_NGS_113356	RPS6KA4	:003		6.1x10-04	2.0x10-04
						rs443901163	ECE1	:004		1.0x10-03	2.0x10-04
						rs208795859	ACOX1	:004		5.1x10-04	2.0x10-05
						rs210255665	B3GAT3	:005		6.0x10-04	2.0x10-05
						rs110436098	GPSM2	:015		1.2x10-03	2.0x10-05
						rs468600603	GTF2E1	:005		1.3x10-03	2.0x10-05
						rs519540894	ITPR2	:051		1.1x10-03	2.0x10-05
						rs209363207	CHCHD10	:003		4.2x10-04	2.0x10-05
						rs378589023	ABCA3	:001		5.5x10-04	2.0x10-05
						rs378248279	TEX264	:003		1.0x10-03	2.0x10-05
						rs383016061	DCAF11	:004		5.8x10-04	2.0x10-05
						rs135159865	PIEZO1	:032		1.6x10-03	2.0x10-05
						Hapmap43922_BTA_73158	CSRNP2	:001		1.2x10-03	2.0x10-05
						rs135463781	LOC512672	:001		2.8x10-04	2.0x10-05
						rs109815976	TPPP2	:003		4.1x10-04	2.0x10-05
						rs210813943	KDM5B	:018		9.4x10-04	2.0x10-05
						rs383016061	NEO1	:036		5.8x10-04	2.0x10-05
						rs210255665	TUT1	:007		6.0x10-04	2.0x10-05
						rs210255665	TUT1	:009		6.0x10-04	2.0x10-05
						rs210462274	MDN1	:090		1.1x10-03	2.1x10-05
						rs133797355	GPSM2	:015		1.2x10-03	2.1x10-05
						rs133878576	GPSM2	:015		1.2x10-03	2.1x10-05
						rs211512405	MSL1	:004		5.9x10-04	2.1x10-05
						ARS_BFGL_NGS_43980	ABCC9	:016		1.1x10-03	2.1x10-05
						rs41889652	GLTSCR2	:008		5.6x10-04	2.1x10-05
						rs385842969	PLA2R1	:008		1.4x10-03	2.1x10-05
						Hapmap31714_BTA_124164	GTF2E1	:005		1.3x10-03	2.1x10-05
						rs524712572	EYA4	:013		1.3x10-03	2.1x10-05
						rs479795953	PPP2R5D	:013		7.8x10-04	2.1x10-05
						rs136254785	CFLAR	:002		1.5x10-03	2.1x10-05
						rs210241336	MDN1	:090		1.1x10-03	2.1x10-05
						ARS_BFGL_NGS_19206	DGAT2	:005		6.2x10-04	2.1x10-05
						rs385827420	SRSF7	:002		1.1x10-03	2.1x10-05
						rs133797355	GPSM2	:014		1.2x10-03	2.1x10-05
						rs133878576	GPSM2	:014		1.2x10-03	2.1x10-05
						rs209401093	KIAA0100	:022		7.4x10-04	2.1x10-06
						rs134409289	KCNT1	:022		6.3x10-04	2.1x10-06
						rs134409289	KCNT1	:024		6.3x10-04	2.1x10-06
						BTB_00701972	HSF4	:010		1.3x10-03	2.2x10-05
						rs377974659	XAB2	:002		6.1x10-04	2.2x10-05
						rs379821653	XAB2	:002		6.1x10-04	2.2x10-05
						rs383162976	XAB2	:002		6.1x10-04	2.2x10-05
						rs385200714	XAB2	:002		6.1x10-04	2.2x10-05
						BovineHD0700001517	RPL18A	:002		6.4x10-04	2.2x10-05
						rs211100583	ZFP36L1	:002		1.2x10-03	2.2x10-05
						Hapmap23898_BTA_92395	WDR47	:019		1.2x10-03	2.2x10-05
						rs209901140	CNOT3	:018		2.3x10-04	2.2x10-05
						rs211476449	SLC25A12	:003		1.3x10-03	2.2x10-05
						rs211476449	SLC25A12	:001		1.3x10-03	2.2x10-05
						rs377974659	XAB2	:001		6.1x10-04	2.2x10-05
						rs379821653	XAB2	:001		6.1x10-04	2.2x10-05
						rs383162976	XAB2	:001		6.1x10-04	2.2x10-05
						rs385200714	XAB2	:001		6.1x10-04	2.2x10-05
						rs211476449	SLC25A12	:002		1.3x10-03	2.2x10-05
						rs209590176	TBC1D22A	:007		1.0x10-03	2.2x10-06
						rs524762001	FN1	:016		9.1x10-04	2.2x10-06
						rs43410870	CPED1	:005		1.3x10-03	2.2x10-06
						rs524762001	FN1	:017		9.1x10-04	2.2x10-06
						rs43410870	CPED1	:006		1.3x10-03	2.2x10-06
						rs209590176	TBC1D22A	:008		1.0x10-03	2.2x10-06
						rs210294900	TRMT2A	:003		1.0x10-03	2.3x10-05
						BovineHD0500031334	BCL2L13	:008		1.1x10-03	2.3x10-05
						rs384730103	SLC4A2	:020		4.3x10-04	2.3x10-05
						rs207516849	ZMAT5	:003		1.0x10-03	2.3x10-05
						ARS_BFGL_NGS_116376	OTUD3	:007		7.1x10-04	2.3x10-05
						rs380660101	MTG1	:008		9.8x10-04	2.4x10-05
						BovineHD0300015059	DNTTIP2	:004		7.6x10-04	2.4x10-05
						BovineHD0300015092	DNTTIP2	:004		7.6x10-04	2.4x10-05
						ARS_BFGL_NGS_78148	MORF4L1	:009		1.2x10-03	2.4x10-05
						rs210469287	MORF4L1	:009		1.2x10-03	2.4x10-05
						Hapmap46306_BTA_55660	CUL9	:009		7.2x10-04	2.4x10-05
						15: 685964	MRE11A	:018		1.2x10-03	2.4x10-05
						rs378109942	TPR	:006		6.8x10-04	2.4x10-05
						rs378109942	TPR	:029		6.8x10-04	2.4x10-05
						rs134682865	VPS37A	:008		6.3x10-04	2.4x10-06
						rs457434555	TEX264	:003		1.0x10-03	2.4x10-06
						rs474597197	TEX264	:003		1.0x10-03	2.4x10-06
						BovineHD1000006954	EMC9	:002		6.0x10-04	2.5x10-05
						ARS_BFGL_NGS_110665	EOGT	:008		1.9x10-03	2.5x10-05
						rs209479821	RUSC1	:006		7.4x10-04	2.5x10-05
						rs132973487	PPP1CB	:005		7.6x10-04	2.5x10-05
						BTB_00117283	PADI2	:005		9.8x10-04	2.5x10-05
						rs519373662	AMDHD2	:005		5.4x10-04	2.5x10-05
						rs211017720	R3HCC1L	:001		1.2x10-03	2.5x10-05
						rs43357147	SCP2	:014		1.1x10-03	2.6x10-05
						ARS_BFGL_NGS_116643	MKLN1	:011		1.2x10-03	2.6x10-05
						23: 20456345	PLA2G7	:003		1.0x10-03	2.6x10-05
						rs465773578	ALPK3	:006		6.9x10-04	2.6x10-05
						rs210010930	DGAT2	:005		6.2x10-04	2.6x10-05
						rs382063666	SMARCC1	:006		7.4x10-04	2.6x10-05
						Hapmap50608_BTA_17803	TPPP2	:003		4.1x10-04	2.6x10-05
						rs384894470	LENG8	:015		2.2x10-04	2.6x10-05
						BTB_01186204	SNX13	:012		1.9x10-03	2.6x10-05
						BovineHD1100018880	NFU1	:002		1.3x10-03	2.6x10-05
						BTB_01186204	SNX13	:009		1.9x10-03	2.6x10-05
						BovineHD1100018880	NFU1	:003		1.3x10-03	2.6x10-05
						rs43357147	SCP2	:015		1.1x10-03	2.6x10-05
						rs41988744	RALGAPA1	:039		5.3x10-04	2.6x10-06
						BovineHD0300007091	RNF115	:006		1.2x10-03	2.7x10-05
						rs42324308	MPI	:004		8.9x10-04	2.7x10-05
						rs384618097	TEP1	:041		3.2x10-04	2.7x10-05
						7: 10878230	WDR83	:007		5.3x10-04	2.7x10-05
						rs451158496	IGF1R	:006		1.6x10-03	2.7x10-06
						BovineHD1300016570	CTSZ	:001		1.2x10-03	2.7x10-06
						rs379059394	CTSZ	:001		1.2x10-03	2.7x10-06
						rs381346345	CTSZ	:001		1.2x10-03	2.7x10-06
						rs210487747	RPS24	:004		7.4x10-04	2.7x10-06
						rs453321640	HABP4	:005		8.6x10-04	2.7x10-07
						rs453321640	FAM120A	:011		8.6x10-04	2.7x10-07
						rs109582841	SLC12A2	:013		6.5x10-04	2.8x10-05
						rs41255334	LOC508547	:037		1.1x10-03	2.8x10-05
						BTB_00157833	KIAA0319L	:018		1.0x10-03	2.8x10-05
						rs384455987	DNAJC2	:004		1.2x10-03	2.8x10-05
						BovineHD0500017923	SCYL2	:015		1.5x10-03	2.8x10-05
						rs43673250	SRSF7	:001		1.1x10-03	2.8x10-05
						rs208972145	ZMAT5	:003		1.0x10-03	2.8x10-05
						BovineHD1300015657	TCEA2	:010		8.9x10-04	2.8x10-05
						rs461028672	TEP1	:004		3.2x10-04	2.8x10-05
						rs43673250	HNRNPLL	:001		1.1x10-03	2.8x10-05
						rs211511833	CDH15	:008		1.5x10-03	2.9x10-05
						rs521273922	TTC28	:012		1.3x10-03	2.9x10-05
						rs41650218	IRF2	:008		5.6x10-04	2.9x10-06
						rs41784048	ACAD8	:008		8.9x10-04	3.0x10-05
						rs382395574	CAPN1	:003		5.7x10-04	3.0x10-05
						BovineHD0500016016	R3HDM2	:010		7.5x10-04	3.0x10-05
						rs109834182	GCLM	:004		7.4x10-04	3.0x10-05
						rs208467199	PDE1B	:015		7.4x10-04	3.0x10-05
						rs211024103	PDE1B	:015		7.4x10-04	3.0x10-05
						rs377876046	CAV3	:002		1.3x10-03	3.0x10-05
						ARS_BFGL_NGS_18971	SRF	:004		7.5x10-04	3.0x10-05
						rs135584914	GON4L	:017		7.1x10-04	3.0x10-05
						rs383655150	MAPRE2	:006		1.0x10-03	3.0x10-05
						rs382395574	FIBP	:008		5.7x10-04	3.0x10-05
						rs377876046	CAV3	:001		1.3x10-03	3.0x10-05
						rs382395574	FIBP	:010		5.7x10-04	3.0x10-05
						rs135584914	DAP3	:009		7.1x10-04	3.0x10-05
						rs382395574	PYGM	:002		5.7x10-04	3.0x10-05
						rs382395574	CAPN1	:002		5.7x10-04	3.0x10-05
						rs382395574	FIBP	:003		5.7x10-04	3.0x10-05
						rs135931946	LAMA4	:004		1.0x10-03	3.0x10-06
						rs210577755	GPR89	:011		1.1x10-03	3.1x10-05
						rs109838122	ABCC9	:016		1.1x10-03	3.1x10-05
						rs110289178	SF3A2	:007		9.1x10-04	3.1x10-05
						BTB_00877092	MBP	:005		1.2x10-03	3.1x10-05
						BovineHD1100028698	PKN3	:022		8.5x10-04	3.1x10-05
						rs208858241	ZNF219	:003		4.6x10-04	3.1x10-05
						rs42877062	MAP4K4	:012		9.8x10-04	3.1x10-05
						Hapmap41976_BTA_80749	RAVER1	:010		6.0x10-04	3.1x10-05
						rs466759236	KCNT1	:022		6.3x10-04	3.1x10-05
						rs379688685	LOC101902306	:003		1.5x10-03	3.1x10-05
						rs42877062	MAP4K4	:011		9.8x10-04	3.1x10-05
						rs466759236	KCNT1	:024		6.3x10-04	3.1x10-05
						17: 65977153	ISCU	:002		5.3x10-04	3.1x10-06
						rs110180253	ISCU	:002		5.3x10-04	3.1x10-06
						BovineHD0500031526	TRIOBP	:007		1.0x10-03	3.2x10-05
						BovineHD0500025258	ABCC9	:016		1.1x10-03	3.2x10-05
						rs210178604	ABCC9	:016		1.1x10-03	3.2x10-05
						Hapmap55141_rs29022126	TPPP2	:003		4.1x10-04	3.2x10-05
						rs109293119	ABCB8	:010		4.3x10-04	3.2x10-05
						rs109858100	ECSIT	:001		6.3x10-04	3.2x10-05
						rs379664660	FLOT2	:006		7.8x10-04	3.3x10-05
						rs209865150	KDM5B	:018		9.4x10-04	3.3x10-05
						rs209760608	TBC1D22A	:007		1.0x10-03	3.3x10-05
						BovineHD0400019815	MPP6	:009		1.5x10-03	3.3x10-05
						rs460448175	GSK3A	:002		5.7x10-04	3.3x10-05
						ARS_BFGL_NGS_114067	KANSL1	:007		1.0x10-03	3.3x10-05
						rs208920762	PTPN11	:003		6.6x10-04	3.3x10-05
						BTA_44912_no_rs	ITGAE	:003		4.7x10-04	3.3x10-05
						rs383878991	UBL7	:006		8.1x10-04	3.3x10-05
						rs209341773	MYH4	:038		9.8x10-04	3.3x10-05
						rs379287331	CC2D1A	:016		1.0x10-03	3.3x10-05
						rs109238976	SCN1B	:007		5.4x10-04	3.3x10-05
						BovineHD0300003040	F11R	:007		6.8x10-04	3.3x10-05
						rs209760608	TBC1D22A	:008		1.0x10-03	3.3x10-05
						rs135612291	KLC4	:002		7.7x10-04	3.4x10-05
						ARS_BFGL_NGS_27933	RIC1	:002		1.4x10-03	3.4x10-05
						rs207661516	ALDH18A1	:018		1.0x10-03	3.4x10-05
						rs209960656	MTMR6	:007		6.9x10-04	3.4x10-05
						rs210498475	MTMR4	:015		6.5x10-04	3.4x10-05
						BovineHD0500028002	DUSP16	:006		1.1x10-03	3.4x10-05
						ARS_BFGL_NGS_103553	PER1	:020		8.3x10-04	3.4x10-05
						rs132824424	PER1	:020		8.3x10-04	3.4x10-05
						rs110684025	NOL11	:012		8.9x10-04	3.4x10-05
						BovineHD0500024989	ABCC9	:016		1.1x10-03	3.4x10-05
						rs136641900	PTPN11	:003		6.6x10-04	3.4x10-05
						rs210261751	PTPN11	:003		6.6x10-04	3.4x10-05
						rs378604245	PTPN11	:003		6.6x10-04	3.4x10-05
						rs380273344	PTPN11	:003		6.6x10-04	3.4x10-05
						rs137506882	TEP1	:049		3.2x10-04	3.4x10-05
						rs517268440	XPA	:006		7.1x10-04	3.4x10-05
						rs518516044	XPA	:006		7.1x10-04	3.4x10-05
						rs523391233	XPA	:006		7.1x10-04	3.4x10-05
						rs133199302	NEO1	:037		7.1x10-04	3.4x10-05
						ARS_BFGL_NGS_2658	ERCC3	:014		1.1x10-03	3.4x10-05
						rs517268440	XPA	:004		7.1x10-04	3.4x10-05
						rs518516044	XPA	:004		7.1x10-04	3.4x10-05
						rs523391233	XPA	:004		7.1x10-04	3.4x10-05
						rs135612291	KLC4	:003		7.7x10-04	3.4x10-05
						rs109821810	BRAT1	:014		1.3x10-03	3.4x10-06
						ARS_BFGL_NGS_82024	LOC512672	:001		2.8x10-04	3.4x10-06
						rs109218099	MTBP	:022		1.6x10-03	3.5x10-05
						rs378155007	MTBP	:022		1.6x10-03	3.5x10-05
						rs42690070	TYW1	:006		9.4x10-04	3.5x10-05
						rs43578607	FKBP15	:016		1.0x10-03	3.5x10-05
						rs42015559	RNF123	:016		6.8x10-04	3.5x10-05
						rs137850296	LLGL1	:004		1.1x10-03	3.5x10-05
						UA_IFASA_7546	EFTUD2	:022		7.6x10-04	3.5x10-05
						BovineHD0500033793	PICK1	:005		9.8x10-04	3.5x10-05
						rs207987826	PELI3	:003		6.0x10-04	3.5x10-05
						rs109964739	RALGAPA1	:039		5.3x10-04	3.5x10-05
						Hapmap55701_rs29018719	EBF1	:009		1.4x10-03	3.5x10-05
						rs209009352	KMT2D	:037		9.4x10-04	3.5x10-05
						rs448832223	AHSA1	:009		5.9x10-04	3.5x10-05
						rs383502512	MBOAT7	:001		2.3x10-04	3.5x10-05
						rs207987826	BRMS1	:004		6.0x10-04	3.5x10-05
						rs137026952	CAPN1	:001		5.7x10-04	3.5x10-07
						rs137026952	CAPN1	:003		5.7x10-04	3.5x10-07
						rs137026952	CAPN1	:002		5.7x10-04	3.5x10-07
						rs137026952	FIBP	:010		5.7x10-04	3.5x10-07
						rs137026952	FIBP	:006		5.7x10-04	3.5x10-07
						rs137026952	FIBP	:008		5.7x10-04	3.5x10-07
						rs137026952	FIBP	:003		5.7x10-04	3.5x10-07
						rs137026952	YIF1A	:002		5.7x10-04	3.5x10-07
						rs137026952	PYGM	:001		5.7x10-04	3.5x10-07
						8: 77038977	FAM219A	:002		1.6x10-03	3.6x10-05
						rs109745955	MPND	:010		1.1x10-03	3.6x10-05
						8: 77038977	FAM219A	:003		1.6x10-03	3.6x10-05
						rs135478730	SKIV2L2	:024		7.6x10-04	3.6x10-07
						rs135478730	SKIV2L2	:025		7.6x10-04	3.6x10-07
						rs135478730	SKIV2L2	:018		7.6x10-04	3.6x10-07
						rs135417516	HERC2	:011		9.4x10-04	3.7x10-05
						rs42324750	MPI	:004		8.9x10-04	3.7x10-05
						rs210798753	NUDCD1	:006		1.4x10-03	3.7x10-05
						rs41923402	RFNG	:003		6.2x10-04	3.7x10-05
						rs43272792	XRN1	:033		1.2x10-03	3.7x10-05
						rs43273334	TOPBP1	:007		1.3x10-03	3.7x10-05
						rs132651168	RNF187	:001		8.3x10-04	3.7x10-05
						rs208102294	KDM5B	:018		9.4x10-04	3.7x10-05
						rs433824678	KDM5B	:018		9.4x10-04	3.7x10-05
						rs474623853	KDM5B	:018		9.4x10-04	3.7x10-05
						rs110754610	COL1A1	:042		6.0x10-04	3.7x10-05
						rs43272792	XRN1	:032		1.2x10-03	3.7x10-05
						rs110754610	ITGA3	:026		6.0x10-04	3.7x10-05
						rs210607983	VPS37A	:008		6.3x10-04	3.8x10-05
						rs479003928	PLOD3	:007		5.2x10-04	3.8x10-05
						ARS_BFGL_NGS_119353	ZNF692	:011		6.3x10-04	3.8x10-05
						rs461215998	SPINT2	:004		6.0x10-04	3.8x10-05
						rs208981470	ABCC9	:016		1.1x10-03	3.8x10-05
						rs109582853	LAMA2-2	:023		1.4x10-03	3.8x10-05
						rs461215998	SPINT2	:002		6.0x10-04	3.8x10-05
						rs444335011	XPO6	:018		6.5x10-04	3.8x10-06
						rs110095406	TSG101	:007		5.7x10-04	3.9x10-05
						BovineHD0200036613	WASF2	:006		8.1x10-04	3.9x10-05
						rs110901739	WASF2	:006		8.1x10-04	3.9x10-05
						rs110718684	FTSJ3	:012		8.3x10-04	3.9x10-05
						10: 26916827	TEP1	:004		3.2x10-04	3.9x10-05
						rs211441912	POMT2	:006		6.0x10-04	3.9x10-05
						rs136371147	PRRC2A	:002		2.8x10-04	3.9x10-05
						BovineHD0200036613	WASF2	:007		8.1x10-04	3.9x10-05
						rs110901739	WASF2	:007		8.1x10-04	3.9x10-05
						rs211441912	POMT2	:005		6.0x10-04	3.9x10-05
						ARS_BFGL_NGS_103691	EIF4A3	:001		7.4x10-04	3.9x10-06
						rs209464955	EIF4A3	:001		7.4x10-04	3.9x10-06
						rs382984543	IPP	:009		6.3x10-04	3.9x10-06
						rs110587442	GART	:002		1.2x10-03	4.0x10-05
						rs41565404	SCFD1	:009		1.5x10-03	4.0x10-05
						rs108989493	NDUFV3	:002		5.4x10-04	4.0x10-05
						rs208052652	NDUFV3	:002		5.4x10-04	4.0x10-05
						rs384389464	NDUFV3	:002		5.4x10-04	4.0x10-05
						rs385384962	NDUFV3	:002		5.4x10-04	4.0x10-05
						rs109628332	METAP2	:005		6.6x10-04	4.0x10-05
						rs471305185	KCNT1	:022		6.3x10-04	4.0x10-05
						rs211447555	RFC1	:002		1.3x10-03	4.0x10-05
						BTA_71636_no_rs	TMEM209	:011		1.5x10-03	4.0x10-05
						rs210395650	CAMK2A	:002		1.1x10-03	4.0x10-05
						rs209085912	LOC525842	:011		6.4x10-04	4.0x10-05
						rs43083759	ARID4A	:004		1.4x10-03	4.0x10-06
						BTA_71659_no_rs	TMEM209	:001		1.5x10-03	4.0x10-06
						rs110430760	FNTA	:005		1.2x10-03	4.1x10-05
						rs526067004	MCM3AP	:028		5.6x10-04	4.1x10-05
						rs450199622	SKIV2L2	:024		7.6x10-04	4.1x10-05
						rs452768482	SKIV2L2	:024		7.6x10-04	4.1x10-05
						rs443181951	SLC9A3R2	:004		5.7x10-04	4.1x10-05
						rs480563142	TUBGCP3	:011		6.3x10-04	4.1x10-05
						rs524501327	XPO6	:018		6.5x10-04	4.1x10-07
						rs385655480	KCNT1	:022		6.3x10-04	4.1x10-07
						rs385655480	KCNT1	:024		6.3x10-04	4.1x10-07
						rs385655480	GTF3C5	:011		6.3x10-04	4.1x10-07
						rs385655480	GTF3C5	:010		6.3x10-04	4.1x10-07
						rs209649669	KIDINS220	:003		1.2x10-03	4.2x10-05
						Hapmap45126_BTA_66903	NOTCH2	:027		1.0x10-03	4.2x10-05
						rs384682316	ZNF746	:003		6.1x10-04	4.2x10-05
						rs209988679	AOX1	:010		7.8x10-04	4.2x10-05
						rs133223087	SEMA3B	:014		7.8x10-04	4.2x10-05
						rs135765020	PNN	:007		1.0x10-03	4.2x10-05
						rs43687300	PNN	:007		1.0x10-03	4.2x10-05
						rs43687303	PNN	:007		1.0x10-03	4.2x10-05
						rs43687307	PNN	:007		1.0x10-03	4.2x10-05
						rs43687308	PNN	:007		1.0x10-03	4.2x10-05
						rs43687312	PNN	:007		1.0x10-03	4.2x10-05
						rs379537608	LOC104975577	:001		6.9x10-04	4.2x10-06
						rs42021056	P3H4	:002		5.9x10-04	4.3x10-05
						rs109264267	KCNT1	:022		6.3x10-04	4.3x10-05
						Hapmap25048_BTA_138242	GSPT1	:015		9.8x10-04	4.3x10-05
						rs109401642	PNN	:007		1.0x10-03	4.3x10-05
						rs110423684	PNN	:007		1.0x10-03	4.3x10-05
						rs43687305	PNN	:007		1.0x10-03	4.3x10-05
						rs378282702	PPP1CB	:005		7.6x10-04	4.3x10-05
						rs472856741	FASN	:012		6.0x10-04	4.3x10-05
						rs385542773	LOC100848149	:005		4.4x10-04	4.3x10-05
						rs385542773	SLC25A1	:010		4.4x10-04	4.3x10-05
						rs210761013	TRAM2	:011		5.0x10-04	4.3x10-06
						rs135159064	SEMA3B	:014		7.8x10-04	4.4x10-05
						rs472689745	CRLF3	:008		1.1x10-03	4.4x10-05
						rs209617551	USP28	:001		5.2x10-04	4.4x10-05
						rs209194502	MRPL38	:004		5.1x10-04	4.4x10-05
						rs43412278	TMEM209	:001		1.5x10-03	4.4x10-05
						ARS_BFGL_NGS_4056	MXRA8	:008		1.1x10-03	4.4x10-05
						rs110782416	MXRA8	:008		1.1x10-03	4.4x10-05
						rs209138759	MXRA8	:008		1.1x10-03	4.4x10-05
						rs209617551	USP28	:003		5.2x10-04	4.4x10-05
						rs209617551	USP28	:004		5.2x10-04	4.4x10-05
						rs109107814	PFN2	:001		1.1x10-03	4.4x10-06
						rs207484597	PIGT	:009		6.8x10-04	4.4x10-06
						rs109107814	PFN2	:002		1.1x10-03	4.4x10-06
						rs42863787	COLGALT1	:006		6.7x10-04	4.5x10-05
						rs43578587	FKBP15	:016		1.0x10-03	4.5x10-05
						Hapmap54330_rs29010082	TMOD4	:002		8.8x10-04	4.5x10-05
						25: 17690	CACNA1H	:031		7.4x10-04	4.5x10-05
						rs210324492	CNPY2	:002		5.1x10-04	4.5x10-05
						ARS_BFGL_NGS_106015	LIMCH1	:024		1.4x10-03	4.5x10-05
						Hapmap54330_rs29010082	TMOD4	:008		8.8x10-04	4.5x10-05
						rs434725954	ZNF667	:003		2.3x10-04	4.6x10-05
						rs209668085	ELF1	:007		1.1x10-03	4.6x10-05
						ARS_BFGL_NGS_28901	PLEKHH3	:013		6.9x10-04	4.6x10-05
						rs457387895	TEP1	:049		3.2x10-04	4.6x10-05
						rs479143935	TEP1	:049		3.2x10-04	4.6x10-05
						rs41257340	MMS19	:005		1.1x10-03	4.6x10-05
						rs208409158	MAEA	:003		8.5x10-04	4.6x10-05
						rs41257340	MMS19	:003		1.1x10-03	4.6x10-05
						rs208409158	MAEA	:002		8.5x10-04	4.6x10-05
						6: 7762403	METTL14	:002		1.3x10-03	4.7x10-05
						rs478099260	KCNT1	:022		6.3x10-04	4.7x10-05
						BovineHD1200010318	LATS2	:008		1.6x10-03	4.7x10-05
						rs137368487	MTMR4	:003		6.5x10-04	4.7x10-05
						rs378023318	GLRX3	:006		6.4x10-04	4.7x10-05
						rs109564002	KAT7	:013		5.5x10-04	4.7x10-05
						rs134057607	PPP1CB	:005		7.6x10-04	4.7x10-05
						rs109712038	ABLIM3	:016		1.1x10-03	4.7x10-05
						rs110322095	MAP4K4	:028		9.8x10-04	4.7x10-05
						rs110143982	BUD13	:006		1.1x10-03	4.7x10-05
						rs109564002	KAT7	:015		5.5x10-04	4.7x10-05
						rs378023318	GLRX3	:007		6.4x10-04	4.7x10-05
						UA_IFASA_1370	LTBP3	:002		5.5x10-04	4.8x10-05
						BovineHD0700017551	FBXO38	:020		1.2x10-03	4.8x10-05
						rs41885257	PDCD2L	:006		1.2x10-03	4.8x10-05
						rs208308566	PRRC2A	:028		2.8x10-04	4.8x10-05
						rs137514969	NUCB1	:006		4.7x10-04	4.8x10-05
						7: 5802234	TMEM38A	:005		8.8x10-04	4.8x10-05
						rs379884472	CYTH2	:005		5.6x10-04	4.8x10-05
						rs473296987	CYTH2	:005		5.6x10-04	4.8x10-05
						Hapmap47116_BTA_84683	SYNE1	:049		7.0x10-04	4.8x10-05
						rs110558403	ITGAE	:003		4.7x10-04	4.8x10-05
						rs208308566	TUBB	:002		2.8x10-04	4.8x10-05
						rs137514969	PIH1D1	:009		4.7x10-04	4.8x10-05
						rs208308566	TUBB	:004		2.8x10-04	4.8x10-05
						rs41885257	RBM42	:007		1.2x10-03	4.8x10-05
						rs135146038	LLGL1	:004		1.1x10-03	4.8x10-06
						BovineHD0800019253	SLC25A51	:002		5.6x10-04	4.8x10-07
						rs381322646	ZFHX2	:013		5.9x10-04	4.9x10-05
						19: 28585484	CTC1	:017		8.9x10-04	4.9x10-05
						rs109844381	CTC1	:017		8.9x10-04	4.9x10-05
						rs136187602	ARHGAP23	:018		6.8x10-04	4.9x10-05
						rs383131904	USP34	:006		1.6x10-03	4.9x10-05
						23: 16641042	CUL9	:020		7.2x10-04	4.9x10-05
						rs383666315	NOTCH2	:027		1.0x10-03	4.9x10-05
						ARS_BFGL_NGS_22660	STK38L	:011		1.3x10-03	4.9x10-05
						rs41870951	HSF4	:010		1.3x10-03	4.9x10-05
						rs209037076	ACY1	:001		1.0x10-03	4.9x10-05
						rs109803452	THOC6	:008		5.9x10-04	4.9x10-05
						rs209751794	ACY1	:001		1.0x10-03	5.0x10-05
						rs207631524	SLC9A2	:012		1.1x10-03	5.0x10-05
						rs109473434	PDPK1	:006		5.4x10-04	5.0x10-05
						rs208784348	ZBTB1	:001		9.1x10-04	5.0x10-05
						rs133063736	TECR	:001		1.0x10-03	5.0x10-05
						BovineHD0600007310	METAP1	:011		1.3x10-03	5.0x10-05
						ARS_BFGL_NGS_35101	C10H15orf52	:005		1.1x10-03	5.0x10-05
						rs109031736	ID2	:003		1.2x10-03	5.0x10-06
						rs109031736	KIDINS220	:003		1.2x10-03	5.0x10-06
						rs516307242	ARFGAP1	:010		8.6x10-04	5.1x10-05
						rs475578175	CYB5R3	:003		1.0x10-03	5.1x10-05
						Hapmap47040_BTA_54661	GADL1	:011		1.7x10-03	5.1x10-05
						rs382136225	GPN3	:005		1.2x10-03	5.1x10-05
						rs137266039	SLC7A8	:009		5.6x10-04	5.1x10-05
						rs383649849	LOC104975577	:001		6.9x10-04	5.1x10-05
						rs210972143	DES	:002		7.9x10-04	5.1x10-06
						rs445511152	AEBP1	:007		1.2x10-03	5.1x10-06
						rs207963002	COL3A1	:049		1.1x10-03	5.2x10-05
						rs207943538	AKAP8L	:024		6.0x10-04	5.2x10-05
						Hapmap54285_ss46526570	DNPH1	:005		7.2x10-04	5.2x10-05
						BovineHD1100025393	ID2	:003		1.2x10-03	5.2x10-05
						ARS_BFGL_NGS_58057	ME1	:008		1.1x10-03	5.2x10-05
						2: 125446104	MECR	:002		1.3x10-03	5.2x10-06
						rs135259486	EBF1	:009		1.4x10-03	5.3x10-05
						BovineHD1100002694	SLC9A2	:012		1.1x10-03	5.3x10-05
						Hapmap49176_BTA_43744	ATP5SL	:009		6.3x10-04	5.3x10-05
						rs211042720	CCZ1	:013		5.6x10-04	5.3x10-05
						rs211300479	KDM5B	:018		9.4x10-04	5.3x10-05
						Hapmap49176_BTA_43744	ATP5SL	:010		6.3x10-04	5.3x10-05
						rs110488188	EIF4A3	:001		7.4x10-04	5.3x10-06
						rs207495762	TMEM5	:006		1.3x10-03	5.4x10-05
						Hapmap33204_BTA_141404	GCLM	:004		7.4x10-04	5.4x10-05
						rs109448718	CUL9	:009		7.2x10-04	5.4x10-05
						rs137416225	RHBDF1	:006		1.1x10-03	5.4x10-05
						rs207744794	ACY1	:001		1.0x10-03	5.4x10-05
						rs519117687	FASN	:012		6.0x10-04	5.4x10-05
						ARS_BFGL_NGS_98138	TOPBP1	:007		1.3x10-03	5.4x10-06
						ARS_BFGL_NGS_98138	TOPBP1	:006		1.3x10-03	5.4x10-06
						rs520831001	CCAR2	:014		1.1x10-03	5.5x10-05
						Hapmap50529_BTA_99139	MRPL30	:002		1.3x10-03	5.5x10-05
						rs454908983	HIP1	:014		8.6x10-04	5.5x10-05
						rs207885035	CC2D1A	:017		1.0x10-03	5.5x10-05
						rs207885035	CC2D1A	:016		1.0x10-03	5.5x10-05
						rs209109807	XPO6	:018		6.5x10-04	5.6x10-05
						ARS_BFGL_NGS_88797	MAEA	:003		8.5x10-04	5.6x10-05
						rs456696377	ST3GAL6	:005		7.4x10-04	5.6x10-05
						rs109687686	DOCK9	:045		7.4x10-04	5.6x10-05
						ARS_BFGL_NGS_104692	ATP11B	:015		1.4x10-03	5.6x10-05
						9: 41779865	CD164	:006		1.2x10-03	5.6x10-05
						rs110615944	NUDC	:003		6.4x10-04	5.6x10-05
						ARS_BFGL_NGS_88797	MAEA	:002		8.5x10-04	5.6x10-05
						12: 24193577	UFM1	:006		1.2x10-03	5.7x10-05
						rs467229331	COL12A1	:049		1.2x10-03	5.7x10-05
						ARS_BFGL_NGS_13158	PRUNE	:004		7.7x10-04	5.7x10-05
						rs381274113	HAT1	:005		1.4x10-03	5.7x10-05
						ARS_BFGL_NGS_1504	SPTAN1	:043		7.9x10-04	5.7x10-05
						rs378184253	UFSP2	:012		4.7x10-04	5.7x10-05
						1: 83721650	VPS8	:019		1.2x10-03	5.8x10-05
						rs41898545	NUCB1	:006		4.7x10-04	5.8x10-05
						rs211291558	MED17	:008		1.3x10-03	5.8x10-05
						rs208213362	ZBTB1	:001		9.1x10-04	5.8x10-05
						rs520088079	ZBTB1	:001		9.1x10-04	5.8x10-05
						rs451544138	UBXN4	:005		1.7x10-03	5.8x10-05
						BTB_00405803	SYNE1	:043		7.0x10-04	5.8x10-05
						rs209729076	TUBGCP3	:011		6.3x10-04	5.8x10-05
						rs109892252	SUGP1	:012		8.6x10-04	5.8x10-05
						rs41898545	PIH1D1	:009		4.7x10-04	5.8x10-05
						rs209608248	MECR	:002		1.3x10-03	5.8x10-06
						rs109812338	CRTC1	:014		6.6x10-04	5.9x10-05
						rs210992747	ALPK3	:006		6.9x10-04	5.9x10-05
						rs42748736	MRPL50	:002		7.4x10-04	5.9x10-05
						BovineHD0600030890	IDUA	:004		9.3x10-04	5.9x10-05
						rs378993888	METTL14	:002		1.3x10-03	5.9x10-05
						rs135881881	MAST4	:006		1.5x10-03	5.9x10-05
						rs109675002	SKIV2L2	:024		7.6x10-04	5.9x10-06
						rs446807209	TAF6	:009		4.0x10-04	5.9x10-06
						rs109675002	SKIV2L2	:025		7.6x10-04	5.9x10-06
						rs207506046	ARFGAP1	:010		8.6x10-04	6.0x10-05
						Hapmap48090_BTA_81304	TESK1	:005		7.9x10-04	6.0x10-05
						rs110947479	TESK1	:005		7.9x10-04	6.0x10-05
						rs210848273	COL4A2	:009		5.4x10-04	6.0x10-05
						rs43695843	PALB2	:010		6.3x10-04	6.0x10-05
						BovineHD0300004738	LOC511220	:006		6.2x10-04	6.0x10-05
						rs133162614	PXN	:013		6.5x10-04	6.0x10-05
						Hapmap39219_BTA_31890	MLLT10	:004		1.6x10-03	6.0x10-05
						rs210846142	KDM5B	:018		9.4x10-04	6.0x10-05
						rs134691740	RNF41	:005		5.0x10-04	6.0x10-05
						BTB_01238565	PHF14	:011		1.1x10-03	6.0x10-06
						20: 9211290	MAP1B	:004		9.4x10-04	6.1x10-05
						rs458667674	BMPR2	:009		1.1x10-03	6.1x10-05
						rs207917101	POMT2	:004		6.0x10-04	6.1x10-05
						rs519597138	PLEKHA1	:001		6.9x10-04	6.1x10-05
						rs455274339	SNTB2	:005		1.1x10-03	6.1x10-05
						rs383088932	TSR3	:003		6.0x10-04	6.1x10-05
						rs437699067	SKIV2L2	:024		7.6x10-04	6.1x10-05
						29: 28255944	CCDC15	:012		3.7x10-04	6.1x10-05
						rs208353015	CCDC15	:012		3.7x10-04	6.1x10-05
						BovineHD0700004766	SLC44A2	:004		6.1x10-04	6.1x10-05
						rs110282595	GIGYF2	:021		7.2x10-04	6.1x10-06
						rs110282595	GIGYF2	:020		7.2x10-04	6.1x10-06
						3: 101773300	DPH2	:002		4.3x10-04	6.2x10-05
						ARS_BFGL_NGS_32753	TNPO1	:020		1.1x10-03	6.2x10-05
						rs461022627	MBOAT7	:001		2.3x10-04	6.2x10-05
						rs207686356	KDM5B	:018		9.4x10-04	6.2x10-05
						rs209112424	KDM5B	:018		9.4x10-04	6.2x10-05
						rs134522404	LOC104971473	:002		8.6x10-04	6.2x10-05
						rs208492070	STAT6	:015		7.2x10-04	6.2x10-05
						rs211157042	STAT6	:015		7.2x10-04	6.2x10-05
						rs517758480	STAT6	:015		7.2x10-04	6.2x10-05
						rs378284030	RFNG	:002		6.2x10-04	6.2x10-05
						BTB_01919503	NOB1	:003		8.6x10-04	6.2x10-05
						rs439146245	UTRN	:040		1.2x10-03	6.2x10-05
						rs468314384	SKIV2L2	:024		7.6x10-04	6.2x10-05
						rs137406739	VARS	:028		2.8x10-04	6.3x10-05
						rs133810710	COL4A1	:011		5.0x10-04	6.3x10-05
						rs110498017	APLP2	:006		1.2x10-03	6.3x10-05
						rs454042261	RXRB	:001		9.8x10-04	6.3x10-05
						rs43128275	ATG16L2	:015		7.7x10-04	6.3x10-05
						25: 858222	NARFL	:007		9.8x10-04	6.3x10-05
						rs210381154	PTGR2	:004		6.8x10-04	6.3x10-05
						BovineHD0700004408	COL5A3	:047		5.5x10-04	6.3x10-05
						rs41909579	ITGAE	:003		4.7x10-04	6.3x10-05
						rs447555946	SKIV2L2	:024		7.6x10-04	6.3x10-05
						rs137639287	TOMM34	:006		8.8x10-04	6.4x10-05
						rs109038790	DGAT2	:005		6.2x10-04	6.4x10-05
						rs109567051	RNASEH2A	:008		5.8x10-04	6.4x10-05
						Hapmap41152_BTA_109926	TUBGCP5	:020		7.2x10-04	6.4x10-05
						rs521191057	GLE1	:013		7.8x10-04	6.4x10-05
						rs110914817	MLST8	:009		5.7x10-04	6.4x10-05
						BTB_01619785	FBXL5	:003		9.8x10-04	6.4x10-05
						rs381335449	ANK2	:031		1.1x10-03	6.4x10-05
						rs134261075	NFU1	:002		1.3x10-03	6.4x10-05
						rs41887619	CYTH2	:007		5.6x10-04	6.4x10-06
						rs456064701	NAIF1	:001		8.5x10-04	6.4x10-06
						rs459049583	NAIF1	:001		8.5x10-04	6.4x10-06
						rs41887619	CYTH2	:005		5.6x10-04	6.4x10-06
						UA_IFASA_5746	UTP6	:016		1.1x10-03	6.5x10-05
						rs209978388	SEC61B	:002		5.6x10-04	6.5x10-05
						rs523121629	SEC61B	:002		5.6x10-04	6.5x10-05
						rs135604322	PCNT	:037		5.6x10-04	6.5x10-05
						rs382680336	C25H16orf62	:009		1.1x10-03	6.5x10-05
						BovineHD0700004784	SLC44A2	:004		6.3x10-04	6.5x10-05
						rs209954515	DLG5	:001		7.4x10-04	6.5x10-05
						rs43591131	SEC13	:006		1.0x10-03	6.5x10-05
						Hapmap40674_BTA_121055	EXOSC10	:021		1.4x10-03	6.5x10-05
						rs435915351	C29H11orf54	:005		1.7x10-03	6.5x10-06
						rs463136169	SKIV2L2	:024		7.6x10-04	6.6x10-05
						rs471671114	RPS15A	:004		1.1x10-03	6.6x10-05
						BovineHD1100025296	KIDINS220	:027		1.2x10-03	6.6x10-05
						BovineHD1100029809	LRRC8A	:003		8.6x10-04	6.6x10-05
						rs447470778	TAF6	:009		4.0x10-04	6.6x10-05
						rs463058670	ELP2	:016		1.0x10-03	6.6x10-05
						1: 146820095	MCM3AP	:028		5.6x10-04	6.6x10-05
						rs109456967	IPP	:009		6.3x10-04	6.7x10-05
						rs382893598	IPP	:009		6.3x10-04	6.7x10-05
						rs210143613	LAMA4	:004		1.0x10-03	6.7x10-05
						Hapmap41911_BTA_59461	ABCC1	:006		1.0x10-03	6.7x10-05
						rs43614762	SYNE1	:034		7.0x10-04	6.7x10-05
						rs43489990	MAEA	:003		8.5x10-04	6.7x10-05
						rs208628822	LIMS1	:008		1.1x10-03	6.7x10-05
						rs208118208	ZBTB5	:002		1.2x10-03	6.7x10-05
						Hapmap31096_BTA_134778	HSPG2	:022		1.0x10-03	6.7x10-05
						rs43628296	NEMF	:002		1.3x10-03	6.7x10-05
						rs110108193	DHX9	:017		6.4x10-04	6.7x10-05
						Hapmap38604_BTA_49811	WDTC1	:013		8.1x10-04	6.7x10-05
						rs134119398	NFU1	:002		1.3x10-03	6.7x10-06
						BovineHD0300014848	GCLM	:004		7.4x10-04	6.7x10-06
						rs134119398	NFU1	:003		1.3x10-03	6.7x10-06
						rs109951039	DONSON	:001		1.2x10-03	6.8x10-05
						rs111007360	DONSON	:001		1.2x10-03	6.8x10-05
						rs211474680	EFTUD2	:022		7.6x10-04	6.8x10-05
						rs381774195	MIPEP	:007		8.9x10-04	6.8x10-05
						ARS_BFGL_NGS_92026	OS9	:014		8.9x10-04	6.8x10-05
						rs462186550	THUMPD3	:008		8.5x10-04	6.8x10-05
						rs209235220	ENPP1	:008		1.0x10-03	6.8x10-05
						ARS_BFGL_NGS_33863	SH3BP2	:002		8.5x10-04	6.8x10-05
						rs109951039	IFNGR2	:007		1.2x10-03	6.8x10-05
						rs111007360	IFNGR2	:007		1.2x10-03	6.8x10-05
						rs109951039	GART	:004		1.2x10-03	6.8x10-05
						rs111007360	GART	:004		1.2x10-03	6.8x10-05
						rs41962050	PSMA4	:004		1.4x10-03	6.8x10-06
						rs382063642	MMS19	:005		1.1x10-03	6.9x10-05
						rs43120596	SLC12A2	:027		6.5x10-04	6.9x10-05
						BovineHD0200025578	AOX1	:007		7.8x10-04	6.9x10-05
						13: 74752757	PCIF1	:014		6.8x10-04	6.9x10-05
						rs209887400	UBE4B	:012		1.4x10-03	6.9x10-05
						rs525354616	XPA	:006		7.1x10-04	6.9x10-05
						25: 42458016	C25H7orf50	:002		1.1x10-03	6.9x10-05
						rs382063642	MMS19	:004		1.1x10-03	6.9x10-05
						rs525354616	XPA	:004		7.1x10-04	6.9x10-05
						rs449545783	TEX264	:003		1.0x10-03	6.9x10-06
						ARS_BFGL_NGS_93711	PPAT	:001		8.6x10-04	6.9x10-07
						rs380228390	SPTBN1	:033		1.2x10-03	7.0x10-05
						rs135777298	VARS	:028		2.8x10-04	7.0x10-05
						rs433293073	SLC9A3R2	:004		5.7x10-04	7.0x10-05
						rs441140219	SLC9A3R2	:004		5.7x10-04	7.0x10-05
						rs461712394	SLC9A3R2	:004		5.7x10-04	7.0x10-05
						rs210360321	LRRC8A	:003		8.6x10-04	7.0x10-05
						BovineHD0200028947	PIKFYVE-2	:034		1.9x10-03	7.0x10-05
						rs436614884	ST3GAL6	:005		7.4x10-04	7.0x10-05
						rs385804458	SDAD1	:005		1.2x10-03	7.0x10-05
						rs109264402	DGAT2	:005		6.2x10-04	7.0x10-05
						rs209330943	RUNX1	:004		1.1x10-03	7.0x10-05
						rs29014088	ATG2A	:014		5.8x10-04	7.0x10-05
						BovineHD1000021821	CHURC1	:001		9.8x10-04	7.0x10-05
						rs380228390	SPTBN1	:036		1.2x10-03	7.0x10-05
						25: 766118	CACNA1H	:031		7.4x10-04	7.0x10-06
						rs211103999	MDN1	:058		1.1x10-03	7.1x10-05
						rs43598096	HERC2	:037		9.4x10-04	7.1x10-05
						rs109220959	NIPBL	:039		1.1x10-03	7.1x10-05
						rs379011846	SDAD1	:005		1.2x10-03	7.1x10-05
						rs211682344	TRIP12	:022		1.1x10-03	7.1x10-05
						rs211227324	PLOD3	:004		5.2x10-04	7.1x10-06
						rs379800251	CTSZ	:001		1.2x10-03	7.1x10-06
						rs211227324	PLOD3	:005		5.2x10-04	7.1x10-06
						rs382706206	LOC525842	:011		6.4x10-04	7.2x10-05
						ARS_BFGL_NGS_109467	SEPHS1	:002		1.2x10-03	7.2x10-05
						rs379506501	BMS1	:004		1.4x10-03	7.2x10-05
						rs378397240	NPR2	:015		7.9x10-04	7.2x10-05
						rs383769842	NPR2	:015		7.9x10-04	7.2x10-05
						rs136057835	TGFBR1	:007		5.7x10-04	7.2x10-05
						rs41848150	TCHP	:009		4.5x10-04	7.2x10-05
						rs451956526	PREP	:003		2.1x10-03	7.2x10-06
						rs458778785	RNF157	:003		5.1x10-04	7.2x10-06
						BovineHD0500029656	TAPBPL	:007		6.6x10-04	7.3x10-05
						15: 52623128	RNF121	:001		6.3x10-04	7.3x10-05
						rs474894648	ST3GAL6	:005		7.4x10-04	7.3x10-05
						BTA_38496_no_rs	MRPL39	:007		1.9x10-03	7.3x10-05
						rs109340560	FAM193A	:003		7.4x10-04	7.3x10-05
						rs109783853	FAM193A	:003		7.4x10-04	7.3x10-05
						Hapmap60677_ss46526967	METAP2	:005		6.6x10-04	7.3x10-05
						BovineHD0500012745	NUP107	:022		1.4x10-03	7.4x10-05
						rs109313318	USP32	:015		1.3x10-03	7.4x10-05
						rs210176239	DHPS	:005		5.7x10-04	7.4x10-05
						rs453015994	CAP1	:010		8.1x10-04	7.4x10-05
						rs132968059	HDAC11	:003		7.4x10-04	7.4x10-05
						rs379813303	SETD6	:008		1.3x10-03	7.4x10-05
						rs133862357	PPP1CB	:005		7.6x10-04	7.4x10-05
						rs518778507	SYMPK	:019		8.3x10-04	7.4x10-05
						rs383065609	CHRNA3	:004		1.3x10-03	7.4x10-06
						BTB_01992588	RPLP0	:006		6.6x10-04	7.5x10-05
						rs136958006	DONSON	:001		1.2x10-03	7.5x10-05
						rs109342117	VPS45	:007		8.5x10-04	7.5x10-05
						rs43489650	GAK	:018		9.1x10-04	7.5x10-05
						BovineHD0200036404	MECR	:002		1.3x10-03	7.5x10-05
						rs137178218	CAMK2A	:004		1.1x10-03	7.5x10-05
						Hapmap39286_BTA_73191	KMT2D	:037		9.4x10-04	7.5x10-05
						rs109342117	SETDB1	:013		8.5x10-04	7.5x10-05
						rs136958006	IFNGR2	:007		1.2x10-03	7.5x10-05
						rs135315231	SCPEP1	:004		7.4x10-04	7.6x10-05
						4: 114327341	ABCF2	:002		4.2x10-04	7.6x10-05
						rs433506509	RBCK1	:003		1.0x10-03	7.6x10-05
						rs109778716	MTMR6	:007		6.9x10-04	7.6x10-05
						rs380198531	UBE4A	:007		8.6x10-04	7.6x10-05
						4: 114327341	ABCF2	:001		4.2x10-04	7.6x10-05
						rs109360347	INCENP	:008		6.2x10-04	7.6x10-05
						rs43335115	AHCYL1	:009		6.8x10-04	7.6x10-06
						rs384253327	COPB2	:019		1.3x10-03	7.7x10-05
						rs133995250	TUBGCP5	:020		7.2x10-04	7.7x10-05
						rs211334462	SLC7A8	:009		5.6x10-04	7.7x10-05
						rs441062419	LOC525842	:016		6.4x10-04	7.7x10-05
						rs442059561	MRPL16	:001		6.0x10-04	7.7x10-05
						rs42117911	VPS37A	:008		6.3x10-04	7.7x10-06
						rs207870585	ITSN1	:040		1.1x10-03	7.8x10-05
						rs210064901	ITSN1	:040		1.1x10-03	7.8x10-05
						rs385233960	ITSN1	:040		1.1x10-03	7.8x10-05
						rs385321452	EIF2B3	:010		5.4x10-04	7.8x10-05
						19: 54586289	LGALS3BP	:004		5.4x10-04	7.8x10-05
						rs207627216	DECR1	:002		1.3x10-03	7.8x10-05
						BovineHD0300003167	PEX19	:005		7.0x10-04	7.8x10-05
						rs209477251	KDM5B	:018		9.4x10-04	7.9x10-05
[truncated: 224 more rows]
