# Supplementary material for: Identification of eQTLs and sQTLs associated with meat quality in beef
Source: BMC Genomics. 2020 Jan 30;21:104. doi: 10.1186/s12864-020-6520-5 (PMC6993519; doi:10.1186/s12864-020-6520-5)
Supplement: Supplementary file 2 — Additional file 2. List of 674 regulated genes and their respective expression master regulator identified by the eQTL association mapping. The eQTL mapping was performed in longissimus dorsi muscle sampled from a multibreed Angus-Brahman herd. SNP information about 112,042 markers and expression data from 8588 genes were included in the association assay. [file 12864_2020_6520_MOESM2_ESM.xls]

## Sheet: Additional file 2
BTA	Position	Master regulator	Regulated gene	P value	eQTL type
1	119758395	TM4SF1	FBXO33	9.6x10-9	Trans
1	119758395	TM4SF1	UBC	1.2x10-8	Trans
1	119758395	TM4SF1	NXF1	1.2x10-8	Trans
1	119758395	TM4SF1	LOC100847567	6.1x10-8	Trans
1	119758395	TM4SF1	NRF1	7.5x10-8	Trans
1	119758395	TM4SF1	RSRP1	8.3x10-8	Trans
1	119758395	TM4SF1	FRAT2	8.6x10-8	Trans
1	119758395	TM4SF1	RBM4B	1.2x10-7	Trans
1	119758395	TM4SF1	SPSB1	1.8x10-7	Trans
1	119758395	TM4SF1	POLR2A	2.5x10-7	Trans
1	119758395	TM4SF1	SCAF4	3.3x10-7	Trans
1	119758395	TM4SF1	SNHG12	3.4x10-7	Trans
1	119758395	TM4SF1	POM121C	3.9x10-7	Trans
1	119758395	TM4SF1	SNIP1	4.2x10-7	Trans
1	119758395	TM4SF1	CSRNP2	5.5x10-7	Trans
1	119758395	TM4SF1	MXD1	7.7x10-7	Trans
1	119758395	TM4SF1	BAIAP2	8.1x10-7	Trans
1	119758395	TM4SF1	FBXO30	8.4x10-7	Trans
1	119758395	TM4SF1	NFYA	8.4x10-7	Trans
1	119758395	TM4SF1	CNNM4	1.2x10-6	Trans
1	119758395	TM4SF1	LOC512684	1.2x10-6	Trans
1	119758395	TM4SF1	ZFAND2A	1.2x10-6	Trans
1	119758395	TM4SF1	KLHL21	1.4x10-6	Trans
1	119758395	TM4SF1	TMCC1	1.4x10-6	Trans
1	119758395	TM4SF1	LOC104972198	1.5x10-6	Trans
1	119758395	TM4SF1	ERRFI1	1.6x10-6	Trans
1	119758395	TM4SF1	H1F0	1.6x10-6	Trans
1	119758395	TM4SF1	DGKD	1.8x10-6	Trans
1	119758395	TM4SF1	LOC100847401	1.9x10-6	Trans
1	119758395	TM4SF1	SS18	1.9x10-6	Trans
1	119758395	TM4SF1	HNRNPH1	2.1x10-6	Trans
1	119758395	TM4SF1	H3F3B	2.3x10-6	Trans
1	119758395	TM4SF1	SLBP	2.3x10-6	Trans
1	119758395	TM4SF1	TAF1D	2.4x10-6	Trans
1	119758395	TM4SF1	CPSF7	2.5x10-6	Trans
1	119758395	TM4SF1	FAM46B	2.5x10-6	Trans
1	119758395	TM4SF1	KLHL26	2.8x10-6	Trans
1	119758395	TM4SF1	TNKS1BP1	2.9x10-6	Trans
1	119758395	TM4SF1	STAT3	4.1x10-6	Trans
1	119758395	TM4SF1	RBM14	4.2x10-6	Trans
1	119758395	TM4SF1	NFE2L2	4.3x10-6	Trans
1	119758395	TM4SF1	LENG8	4.6x10-6	Trans
1	119758395	TM4SF1	NDRG1	5.1x10-6	Trans
1	119758395	TM4SF1	BRD2	5.5x10-6	Trans
1	119758395	TM4SF1	CECR2	5.6x10-6	Trans
1	119758395	TM4SF1	CHSY1	6.2x10-6	Trans
1	119758395	TM4SF1	YTHDF2	6.8x10-6	Trans
1	119758395	TM4SF1	TRRAP	7.4x10-6	Trans
1	119758395	TM4SF1	GMEB1	7.5x10-6	Trans
1	119758395	TM4SF1	CAST	7.6x10-6	Trans
1	119758395	TM4SF1	SDE2	7.6x10-6	Trans
1	119758395	TM4SF1	SMCR8	8.0x10-6	Trans
1	119758395	TM4SF1	NPEPPS	8.1x10-6	Trans
1	119758395	TM4SF1	NAGA	8.1x10-6	Trans
1	119758395	TM4SF1	KANSL2	8.5x10-6	Trans
1	119758395	TM4SF1	RHOB	8.5x10-6	Trans
1	119758395	TM4SF1	PLAGL1	8.7x10-6	Trans
1	119758395	TM4SF1	TCF3	9.1x10-6	Trans
1	119758395	TM4SF1	ABHD17B	9.9x10-6	Trans
1	119758395	TM4SF1	KCTD20	1.0x10-5	Trans
1	119758395	TM4SF1	PRDM2	1.0x10-5	Trans
1	119758395	TM4SF1	EPC1	8.7x10-6	Trans
22	16367834	ZNF445	C16H1orf21	3.0x10-6	DEG trans
22	16367834	ZNF445	C8H9orf41	7.5x10-6	DEG trans
22	16367834	ZNF445	CISD1	9.8x10-6	DEG trans
22	16367834	ZNF445	CNTFR	2.1x10-6	DEG trans
22	16367834	ZNF445	FRMD3	1.8x10-6	DEG trans
22	16367834	ZNF445	LOC104971208	1.5x10-6	DEG trans
22	16367834	ZNF445	NDUFS1	5.3x10-6	DEG trans
22	16367834	ZNF445	PLA2G12A	5.9x10-6	DEG trans
22	16367834	ZNF445	RGS5	3.8x10-6	DEG trans
22	16367834	ZNF445	SUCLA2	2.1x10-6	DEG trans
22	16367834	ZNF445	TMEM55B	4.1x10-6	DEG trans
22	16367834	ZNF445	ZC3HC1	7.8x10-7	DEG trans
22	16367834	ZNF445	POLR2M	1.0x10-6	Trans
22	16367834	ZNF445	ZYG11B	3.7x10-6	Trans
22	16367834	ZNF445	RWDD4	4.3x10-6	Trans
22	16367834	ZNF445	CCAR2	4.3x10-6	Trans
22	16367834	ZNF445	PPP3CA	5.2x10-6	Trans
22	16367834	ZNF445	BTG1	6.4x10-6	Trans
22	16367834	ZNF445	MSI2	7.5x10-6	Trans
22	16367834	ZNF445	HAUS5	9.1x10-6	Trans
22	16367834	ZNF445	ATXN2L	9.4x10-6	Trans
22	16367834	ZNF445	LDHA	1.6x10-6	Trans
22	16367834	ZNF445	WFDC1	3.8x10-6	Trans
22	16367834	ZNF445	XAB2	1.6x10-6	Trans
26	12930282	PCGF5	CCDC71	2.9x10-6	DEG trans
26	12930282	PCGF5	MBD6	6.6x10-6	DEG trans
26	12930282	PCGF5	PLN	1.7x10-6	DEG trans
26	12930282	PCGF5	RHOG	3.6x10-6	DEG trans
26	12930282	PCGF5	RRAS	6.0x10-6	DEG trans
26	12930282	PCGF5	ZNF579	7.5x10-6	DEG trans
26	12930282	PCGF5	GSK3A	8.5x10-8	Trans
26	12930282	PCGF5	DCST2	3.7x10-7	Trans
26	12930282	PCGF5	USP33	3.9x10-7	Trans
26	12930282	PCGF5	COG5	6.3x10-7	Trans
26	12930282	PCGF5	TAF6	1.6x10-6	Trans
26	12930282	PCGF5	TSSC1	2.1x10-6	Trans
26	12930282	PCGF5	MAP2K7	2.6x10-6	Trans
26	12930282	PCGF5	STT3B	2.9x10-6	Trans
26	12930282	PCGF5	SCAF1	3.4x10-6	Trans
26	12930282	PCGF5	YTHDC2	4.4x10-6	Trans
26	12930282	PCGF5	CCDC132	5.2x10-6	Trans
26	12930282	PCGF5	DDX6	5.9x10-6	Trans
26	12930282	PCGF5	KEAP1	7.1x10-6	Trans
26	12930282	PCGF5	LCLAT1	7.2x10-6	Trans
26	12930282	PCGF5	POLR2B	7.4x10-6	Trans
26	12930282	PCGF5	KHSRP	8.8x10-6	Trans
26	12930282	PCGF5	MAP4K3	1.4x10-6	Trans
17	30508078	FAT4	DAB2IP	7.7x10-6	DEG trans
17	30508078	FAT4	FRZB	3.5x10-6	DEG trans
17	30508078	FAT4	LOC104974269	5.9x10-6	DEG trans
17	30508078	FAT4	MPDZ	1.0x10-6	DEG trans
17	30508078	FAT4	NCOA5	1.8x10-6	DEG trans
17	30508078	FAT4	NDUFS4	9.7x10-6	DEG trans
17	30508078	FAT4	RTN4	7.2x10-6	DEG trans
17	30508078	FAT4	VPS39	1.1x10-6	DEG trans
17	30508078	FAT4	TBL2	1.1x10-7	Trans
17	30508078	FAT4	XPO5	4.7x10-7	Trans
17	30508078	FAT4	ZNF764	6.3x10-7	Trans
17	30508078	FAT4	MPHOSPH10	6.7x10-7	Trans
17	30508078	FAT4	EML1	9.8x10-7	Trans
17	30508078	FAT4	ANKRD52	1.5x10-6	Trans
17	30508078	FAT4	GEMIN5	2.0x10-6	Trans
17	30508078	FAT4	BMS1	2.5x10-6	Trans
17	30508078	FAT4	BVES	3.0x10-6	Trans
17	30508078	FAT4	ZCCHC11-3	3.3x10-6	Trans
17	30508078	FAT4	METAP2	3.6x10-6	Trans
17	30508078	FAT4	ARPC1A	4.4x10-6	Trans
17	30508078	FAT4	RRS1	5.1x10-6	Trans
17	30508078	FAT4	PWP2	5.7x10-6	Trans
17	30508078	FAT4	SRCAP	6.8x10-6	Trans
17	30508078	FAT4	GRWD1	7.1x10-6	Trans
17	30508078	FAT4	CDKN1A	7.6x10-6	Trans
17	30508078	FAT4	DDX18	8.7x10-6	Trans
17	30508078	FAT4	NOLC1	9.7x10-6	Trans
17	30508078	FAT4	ADK	2.8x10-6	Trans
17	30508078	FAT4	BHLHE41	9.4x10-6	Trans
17	30508078	FAT4	GOLGB1	4.5x10-7	Trans
17	30508078	FAT4	HARS	5.5x10-6	Trans
17	30508078	FAT4	LYPLA2	9.3x10-6	Trans
17	30508078	FAT4	RAE1	5.1x10-6	Trans
17	30508078	FAT4	RELA	1.8x10-6	Trans
27	31921721	KCNU1	ZFAND2A	7.3x10-7	Trans
27	31921721	KCNU1	TRIM36	1.1x10-6	Trans
27	31921721	KCNU1	RSRP1	1.2x10-6	Trans
27	31921721	KCNU1	FBXO33	1.4x10-6	Trans
27	31921721	KCNU1	CHSY1	1.7x10-6	Trans
27	31921721	KCNU1	LOC100295973	1.9x10-6	Trans
27	31921721	KCNU1	PLIN4	1.9x10-6	Trans
27	31921721	KCNU1	SH2B3	2.4x10-6	Trans
27	31921721	KCNU1	FOXJ2	2.4x10-6	Trans
27	31921721	KCNU1	ATP2A1	2.7x10-6	Trans
27	31921721	KCNU1	HMGCR	3.2x10-6	Trans
27	31921721	KCNU1	YWHAZ	3.3x10-6	Trans
27	31921721	KCNU1	ARL6IP1	3.6x10-6	Trans
27	31921721	KCNU1	NASP	3.7x10-6	Trans
27	31921721	KCNU1	SRSF10	4.8x10-6	Trans
27	31921721	KCNU1	RREB1	5.2x10-6	Trans
27	31921721	KCNU1	SS18	6.0x10-6	Trans
27	31921721	KCNU1	LOC104975663	6.2x10-6	Trans
27	31921721	KCNU1	RAP1B	6.8x10-6	Trans
27	31921721	KCNU1	CMYA5-2	7.1x10-6	Trans
27	31921721	KCNU1	DEGS1	7.3x10-6	Trans
27	31921721	KCNU1	YWHAQ	7.3x10-6	Trans
27	31921721	KCNU1	MTFR1	8.4x10-6	Trans
27	31921721	KCNU1	PELI1	8.5x10-6	Trans
27	31921721	KCNU1	ATP2B2	8.5x10-6	Trans
28	4877558	SIPA1L2	PLK2	8.2x10-6	DEG trans
28	4877558	SIPA1L2	PPP1R21	1.5x10-6	DEG trans
28	4877558	SIPA1L2	PRDM2	4.4x10-8	Trans
28	4877558	SIPA1L2	MYLIP	3.4x10-7	Trans
28	4877558	SIPA1L2	ETV3	5.9x10-7	Trans
28	4877558	SIPA1L2	SIAH1	6.7x10-7	Trans
28	4877558	SIPA1L2	H1F0	8.1x10-7	Trans
28	4877558	SIPA1L2	SLBP	1.0x10-6	Trans
28	4877558	SIPA1L2	WDR47	1.3x10-6	Trans
28	4877558	SIPA1L2	PMS2	1.4x10-6	Trans
28	4877558	SIPA1L2	CPEB2	1.5x10-6	Trans
28	4877558	SIPA1L2	ZNF189	1.6x10-6	Trans
28	4877558	SIPA1L2	LOC104972198	2.0x10-6	Trans
28	4877558	SIPA1L2	RBBP6	2.5x10-6	Trans
28	4877558	SIPA1L2	VASN	2.6x10-6	Trans
28	4877558	SIPA1L2	C25H16orf72	3.1x10-6	Trans
28	4877558	SIPA1L2	ZBTB2	3.2x10-6	Trans
28	4877558	SIPA1L2	SCAF4	3.8x10-6	Trans
28	4877558	SIPA1L2	ID2	4.2x10-6	Trans
28	4877558	SIPA1L2	FSCN1	4.6x10-6	Trans
28	4877558	SIPA1L2	FLCN	4.6x10-6	Trans
28	4877558	SIPA1L2	CNNM4	6.2x10-6	Trans
28	4877558	SIPA1L2	IER3	6.3x10-6	Trans
28	4877558	SIPA1L2	CSRNP2	6.6x10-6	Trans
28	4877558	SIPA1L2	EDEM1	7.1x10-6	Trans
28	4877558	SIPA1L2	NXF1	7.1x10-6	Trans
28	4877558	SIPA1L2	KDM5B	7.6x10-6	Trans
28	4877558	SIPA1L2	ZCCHC14	8.5x10-6	Trans
28	4877558	SIPA1L2	PIP5K1A	8.8x10-6	Trans
28	4877558	SIPA1L2	CTNNB1	3.7x10-6	Trans
28	4877558	SIPA1L2	EFNB2	2.5x10-7	Trans
28	4877558	SIPA1L2	EPHA2	3.1x10-6	Trans
28	4877558	SIPA1L2	IER2	8.0x10-6	Trans
28	4877558	SIPA1L2	RND3	9.3x10-6	Trans
2	11594176	ZNF804A	IBTK	2.8x10-6	DEG trans
2	11594176	ZNF804A	RANBP6	6.1x10-6	DEG trans
2	11594176	ZNF804A	CRIPT	1.7x10-7	Trans
2	11594176	ZNF804A	XPOT	4.5x10-7	Trans
2	11594176	ZNF804A	RABL3	5.5x10-7	Trans
2	11594176	ZNF804A	PNPLA8	9.0x10-7	Trans
2	11594176	ZNF804A	NELFA	1.3x10-6	Trans
2	11594176	ZNF804A	STX17	1.8x10-6	Trans
2	11594176	ZNF804A	DDX6	1.9x10-6	Trans
2	11594176	ZNF804A	MDM2-2	2.3x10-6	Trans
2	11594176	ZNF804A	LOC101908919	2.6x10-6	Trans
2	11594176	ZNF804A	DHX36	4.1x10-6	Trans
2	11594176	ZNF804A	SMEK2	4.7x10-6	Trans
2	11594176	ZNF804A	LOC100336122	5.1x10-6	Trans
2	11594176	ZNF804A	SLC35F5	5.3x10-6	Trans
2	11594176	ZNF804A	ZNF664	6.1x10-6	Trans
2	11594176	ZNF804A	PYROXD1	6.2x10-6	Trans
2	11594176	ZNF804A	PTPN11	6.5x10-6	Trans
2	11594176	ZNF804A	BLOC1S6	6.5x10-6	Trans
2	11594176	ZNF804A	SNX33	6.6x10-6	Trans
2	11594176	ZNF804A	GTF2F2	7.7x10-6	Trans
2	11594176	ZNF804A	SKIV2L2	7.9x10-6	Trans
2	11594176	ZNF804A	SCAF1	8.5x10-6	Trans
2	11594176	ZNF804A	ASNSD1	9.2x10-6	Trans
2	11594176	ZNF804A	NEDD1	9.7x10-6	Trans
2	11594176	ZNF804A	KCTD9	8.6x10-6	Trans
2	25653736	GAD1	C8H9orf41	4.9x10-6	DEG trans
2	25653736	GAD1	NDUFS1	8.0x10-6	DEG trans
2	25653736	GAD1	NOS1	3.0x10-7	DEG trans
2	25653736	GAD1	OSBPL8	7.4x10-6	DEG trans
2	25653736	GAD1	SBNO2	1.5x10-6	DEG trans
2	25653736	GAD1	SF3B4	2.5x10-7	Trans
2	25653736	GAD1	LOC512286	3.5x10-7	Trans
2	25653736	GAD1	FRY	5.5x10-7	Trans
2	25653736	GAD1	ZYG11B	8.4x10-7	Trans
2	25653736	GAD1	MAP2K7	1.5x10-6	Trans
2	25653736	GAD1	YTHDC2	1.5x10-6	Trans
2	25653736	GAD1	TYW1	1.6x10-6	Trans
2	25653736	GAD1	BNIP2	2.1x10-6	Trans
2	25653736	GAD1	AATF	2.2x10-6	Trans
2	25653736	GAD1	RCOR3	2.8x10-6	Trans
2	25653736	GAD1	TIPRL	3.2x10-6	Trans
2	25653736	GAD1	PPP1R9A	4.2x10-6	Trans
2	25653736	GAD1	SPPL2A	5.7x10-6	Trans
2	25653736	GAD1	CPSF4	5.8x10-6	Trans
2	25653736	GAD1	HOXA10	6.2x10-6	Trans
2	25653736	GAD1	ZMYM4	6.5x10-6	Trans
2	25653736	GAD1	ATOX1	6.6x10-6	Trans
2	25653736	GAD1	SPIN1	6.9x10-6	Trans
2	25653736	GAD1	RWDD4	8.6x10-6	Trans
2	25653736	GAD1	CYFIP1	9.1x10-6	Trans
2	25653736	GAD1	ZNF408	9.1x10-6	Trans
2	25653736	GAD1	UBA3	9.6x10-6	Trans
2	25653736	GAD1	C13H20orf194	2.8x10-7	Trans
2	25653736	GAD1	CTDP1	9.4x10-7	Trans
2	25653736	GAD1	DLG1	2.3x10-6	Trans
2	25653736	GAD1	GMPPB	2.1x10-6	Trans
2	25653736	GAD1	HOXC10	6.9x10-6	Trans
2	25653736	GAD1	NUDCD3	1.3x10-6	Trans
2	25653736	GAD1	RPRD1A	2.4x10-6	Trans
2	25653736	GAD1	RXRB	2.9x10-6	Trans
2	25653736	GAD1	VPS13B	2.8x10-6	Trans
3	102943677	KDM4A	KCTD20	1.3x10-7	Trans
3	102943677	KDM4A	NRF1	1.5x10-7	Trans
3	102943677	KDM4A	KPNA2	2.4x10-7	Trans
3	102943677	KDM4A	CNNM4	2.6x10-7	Trans
3	102943677	KDM4A	RCAN3	4.1x10-7	Trans
3	102943677	KDM4A	CDK5RAP1	8.9x10-7	Trans
3	102943677	KDM4A	MSANTD4	9.6x10-7	Trans
3	102943677	KDM4A	CHSY1	1.1x10-6	Trans
3	102943677	KDM4A	CHP1-2	1.2x10-6	Trans
3	102943677	KDM4A	SLC30A1	1.2x10-6	Trans
3	102943677	KDM4A	CSRNP2	1.5x10-6	Trans
3	102943677	KDM4A	LOC104975090	1.8x10-6	Trans
3	102943677	KDM4A	ABHD17B	2.3x10-6	Trans
3	102943677	KDM4A	TMEM165	2.4x10-6	Trans
3	102943677	KDM4A	ABI1	2.6x10-6	Trans
3	102943677	KDM4A	PRDM2	3.2x10-6	Trans
3	102943677	KDM4A	TRIM36	3.3x10-6	Trans
3	102943677	KDM4A	RAP2B	3.6x10-6	Trans
3	102943677	KDM4A	MTFR1	4.3x10-6	Trans
3	102943677	KDM4A	FLCN	4.4x10-6	Trans
3	102943677	KDM4A	CTR9	5.1x10-6	Trans
3	102943677	KDM4A	MAP2K3	5.2x10-6	Trans
3	102943677	KDM4A	TMEM64	5.3x10-6	Trans
3	102943677	KDM4A	KANSL2	6.6x10-6	Trans
3	102943677	KDM4A	SOAT1	6.7x10-6	Trans
3	102943677	KDM4A	GCLC	6.9x10-6	Trans
3	102943677	KDM4A	HEXIM1	6.9x10-6	Trans
3	102943677	KDM4A	MYLIP	8.9x10-6	Trans
3	102943677	KDM4A	C18H16orf70	8.9x10-6	Trans
3	102943677	KDM4A	SPTY2D1	9.0x10-6	Trans
3	102943677	KDM4A	DUSP14	9.4x10-6	Trans
3	102943677	KDM4A	ZNF783	2.9x10-6	Trans
5	105380442	NTF3	ADCK3	2.2x10-6	DEG trans
5	105380442	NTF3	ALAS1	8.4x10-7	DEG trans
5	105380442	NTF3	ANKRD23	9.1x10-9	DEG trans
5	105380442	NTF3	ATP5A1	3.3x10-7	DEG trans
5	105380442	NTF3	ATP5B	1.5x10-6	DEG trans
5	105380442	NTF3	ATP5D	6.5x10-6	DEG trans
5	105380442	NTF3	ATP5F1	7.6x10-6	DEG trans
5	105380442	NTF3	ATP5G3	3.8x10-6	DEG trans
5	105380442	NTF3	ATP5O	7.9x10-6	DEG trans
5	105380442	NTF3	BRD8	7.3x10-6	DEG trans
5	105380442	NTF3	BRPF1	9.9x10-6	DEG trans
5	105380442	NTF3	C10H14orf169	3.2x10-6	DEG trans
5	105380442	NTF3	C16H1orf21	3.6x10-6	DEG trans
5	105380442	NTF3	COQ9	7.9x10-6	DEG trans
5	105380442	NTF3	COX4I1	6.3x10-7	DEG trans
5	105380442	NTF3	COX5A	1.2x10-6	DEG trans
5	105380442	NTF3	CYC1	4.7x10-7	DEG trans
5	105380442	NTF3	FAM219B	5.0x10-7	DEG trans
5	105380442	NTF3	FRZB	2.3x10-6	DEG trans
5	105380442	NTF3	GALNT15	8.8x10-6	DEG trans
5	105380442	NTF3	GLCE	9.9x10-6	DEG trans
5	105380442	NTF3	IDH3A	9.9x10-6	DEG trans
5	105380442	NTF3	IMMT	7.2x10-6	DEG trans
5	105380442	NTF3	ITGB6	1.3x10-7	DEG trans
5	105380442	NTF3	JRK	3.4x10-6	DEG trans
5	105380442	NTF3	KIAA0141	6.1x10-7	DEG trans
5	105380442	NTF3	KIAA0753	3.9x10-7	DEG trans
5	105380442	NTF3	MRPL21	5.5x10-6	DEG trans
5	105380442	NTF3	MYL3	4.8x10-6	DEG trans
5	105380442	NTF3	NCOA5	6.4x10-6	DEG trans
5	105380442	NTF3	NDUFB9	3.1x10-6	DEG trans
5	105380442	NTF3	NDUFS3	1.8x10-6	DEG trans
5	105380442	NTF3	NDUFS4	1.2x10-8	DEG trans
5	105380442	NTF3	NDUFS7	2.7x10-7	DEG trans
5	105380442	NTF3	NDUFV1	3.4x10-6	DEG trans
5	105380442	NTF3	OGDH	1.5x10-6	DEG trans
5	105380442	NTF3	OTULIN	8.1x10-6	DEG trans
5	105380442	NTF3	PPP1R3C	4.2x10-8	DEG trans
5	105380442	NTF3	PRDX3	2.9x10-7	DEG trans
5	105380442	NTF3	PRR33	1.0x10-6	DEG trans
5	105380442	NTF3	RNF122	7.2x10-6	DEG trans
5	105380442	NTF3	SUCLA2	7.1x10-6	DEG trans
5	105380442	NTF3	SUCLG1	6.2x10-6	DEG trans
5	105380442	NTF3	SUDS3	1.0x10-6	DEG trans
5	105380442	NTF3	TGFBRAP1	7.2x10-6	DEG trans
5	105380442	NTF3	TYK2	6.2x10-6	DEG trans
5	105380442	NTF3	UQCRB	5.9x10-6	DEG trans
5	105380442	NTF3	UQCRC1	6.0x10-6	DEG trans
5	105380442	NTF3	USP30	7.6x10-7	DEG trans
5	105380442	NTF3	ZNF398	3.9x10-6	DEG trans
5	105380442	NTF3	ZNF646	7.1x10-6	DEG trans
5	105380442	NTF3	ZNF7	2.1x10-6	DEG trans
5	105380442	NTF3	ZSCAN29	4.6x10-9	DEG trans
5	105380442	NTF3	CAMK2A	3.1x10-9	Trans
5	105380442	NTF3	GEMIN5	2.9x10-7	Trans
5	105380442	NTF3	CLUAP1	4.0x10-7	Trans
5	105380442	NTF3	ZKSCAN5	4.1x10-7	Trans
5	105380442	NTF3	NDUFC2	9.2x10-7	Trans
5	105380442	NTF3	INIP	1.5x10-6	Trans
5	105380442	NTF3	ANKRD49	1.6x10-6	Trans
5	105380442	NTF3	SLC25A51	1.8x10-6	Trans
5	105380442	NTF3	KIF3B	2.9x10-6	Trans
5	105380442	NTF3	SPAG7	3.2x10-6	Trans
5	105380442	NTF3	METAP2	4.1x10-6	Trans
5	105380442	NTF3	NDUFS8	6.7x10-6	Trans
5	105380442	NTF3	SLC15A4	6.9x10-6	Trans
5	105380442	NTF3	MEF2C	7.0x10-6	Trans
5	105380442	NTF3	MRPL3	8.2x10-6	Trans
5	105380442	NTF3	DUPD1	9.4x10-6	Trans
5	105380442	NTF3	GLE1	9.5x10-6	Trans
5	105380442	NTF3	MIEF2	9.7x10-6	Trans
5	105380442	NTF3	BHLHE40	9.9x10-6	Trans
5	105380442	NTF3	GIT2	3.0x10-7	Trans
5	105380442	NTF3	KCTD13	3.4x10-6	Trans
5	105380442	NTF3	SLC25A11	9.8x10-6	Trans
5	105380442	NTF3	TUBGCP4	9.6x10-6	Trans
5	27001953	CSAD	ATE1	6.0x10-6	DEG trans
5	27001953	CSAD	BMP2K	1.1x10-6	DEG trans
5	27001953	CSAD	KIF1B	3.0x10-6	DEG trans
5	27001953	CSAD	NFKB2	6.8x10-6	DEG trans
5	27001953	CSAD	TRAFD1	8.4x10-6	DEG trans
5	27001953	CSAD	USP28	6.0x10-8	Trans
5	27001953	CSAD	SEC63	1.7x10-7	Trans
5	27001953	CSAD	GTPBP4	2.8x10-7	Trans
5	27001953	CSAD	NEXN	7.3x10-7	Trans
5	27001953	CSAD	RAP1A	7.7x10-7	Trans
5	27001953	CSAD	P2RX6	1.5x10-6	Trans
5	27001953	CSAD	ANO6	1.7x10-6	Trans
5	27001953	CSAD	LOC104974297	2.8x10-6	Trans
5	27001953	CSAD	NOC3L	2.8x10-6	Trans
5	27001953	CSAD	EIF5	3.3x10-6	Trans
5	27001953	CSAD	GNL3	4.2x10-6	Trans
5	27001953	CSAD	MPRIP	4.2x10-6	Trans
5	27001953	CSAD	S100A14	4.5x10-6	Trans
5	27001953	CSAD	ARHGAP35	4.7x10-6	Trans
5	27001953	CSAD	GIPC2	6.4x10-6	Trans
5	27001953	CSAD	CCT2	8.1x10-6	Trans
5	27001953	CSAD	CUL1	8.3x10-6	Trans
5	27001953	CSAD	CCT5	9.0x10-6	Trans
5	27001953	CSAD	LRRC42	9.8x10-6	Trans
5	27001953	CSAD	NIPA2	4.9x10-7	Trans
5	27001953	CSAD	PPP2CB	2.8x10-6	Trans
5	27001953	CSAD	TMBIM4	8.4x10-6	Trans
5	27834250	KRT7	ABCE1	3.8x10-6	DEG trans
5	27834250	KRT7	ATE1	8.6x10-7	DEG trans
5	27834250	KRT7	BMP2K	5.5x10-6	DEG trans
5	27834250	KRT7	DNAJA2	9.6x10-6	DEG trans
5	27834250	KRT7	KIF1B	1.6x10-6	DEG trans
5	27834250	KRT7	TRAF3	3.5x10-6	DEG trans
5	27834250	KRT7	USP28	5.0x10-8	Trans
5	27834250	KRT7	GIPC2	1.5x10-6	Trans
5	27834250	KRT7	SEC63	3.6x10-6	Trans
5	27834250	KRT7	CAB39	4.2x10-6	Trans
5	27834250	KRT7	STRADB	4.7x10-6	Trans
5	27834250	KRT7	ARHGAP35	5.0x10-6	Trans
5	27834250	KRT7	LOC531462	5.2x10-6	Trans
5	27834250	KRT7	LOC104974297	6.0x10-6	Trans
5	27834250	KRT7	NEXN	6.2x10-6	Trans
5	27834250	KRT7	RRP15	6.7x10-6	Trans
5	27834250	KRT7	RAP1A	6.9x10-6	Trans
5	27834250	KRT7	RNF115	7.6x10-6	Trans
5	27834250	KRT7	MPRIP	7.8x10-6	Trans
5	27834250	KRT7	HSPA4	8.2x10-6	Trans
5	27834250	KRT7	CALU	8.4x10-6	Trans
5	27834250	KRT7	ANP32E	8.5x10-6	Trans
5	27834250	KRT7	CTNNA1	9.3x10-6	Trans
5	27834250	KRT7	NIPA2	4.2x10-6	Trans
5	27834250	KRT7	PPP2CB	8.4x10-6	Trans
7	92439344	GPR98	CDK17	1.8x10-6	DEG trans
7	92439344	GPR98	VIPAS39	2.3x10-6	DEG trans
7	92439344	GPR98	ZNF800	7.2x10-7	DEG trans
7	92439344	GPR98	PRDM2	2.0x10-8	Trans
7	92439344	GPR98	RIC1	1.6x10-7	Trans
7	92439344	GPR98	SCAF4	4.9x10-7	Trans
7	92439344	GPR98	ABHD17B	5.0x10-7	Trans
7	92439344	GPR98	MYLIP	6.0x10-7	Trans
7	92439344	GPR98	RHOB	9.7x10-7	Trans
7	92439344	GPR98	WNT11	1.2x10-6	Trans
7	92439344	GPR98	NUFIP2	1.4x10-6	Trans
7	92439344	GPR98	KCTD20	1.7x10-6	Trans
7	92439344	GPR98	WIPF2	1.9x10-6	Trans
7	92439344	GPR98	VASN	2.1x10-6	Trans
7	92439344	GPR98	FBXO33	2.6x10-6	Trans
7	92439344	GPR98	CNNM4	2.9x10-6	Trans
7	92439344	GPR98	SLC30A1	3.0x10-6	Trans
7	92439344	GPR98	KDM5B	3.4x10-6	Trans
7	92439344	GPR98	RABGEF1	3.6x10-6	Trans
7	92439344	GPR98	TBPL1	4.4x10-6	Trans
7	92439344	GPR98	KPNA2	5.2x10-6	Trans
7	92439344	GPR98	CHP1-2	5.6x10-6	Trans
7	92439344	GPR98	CHD1	5.6x10-6	Trans
7	92439344	GPR98	NRIP1	5.9x10-6	Trans
7	92439344	GPR98	CSRNP2	5.9x10-6	Trans
7	92439344	GPR98	LOC101909124	6.4x10-6	Trans
7	92439344	GPR98	KAT6B	6.6x10-6	Trans
7	92439344	GPR98	SPTY2D1	6.6x10-6	Trans
7	92439344	GPR98	NRF1	6.6x10-6	Trans
7	92439344	GPR98	KDM3A	6.8x10-6	Trans
7	92439344	GPR98	C25H16orf72	7.9x10-6	Trans
7	92439344	GPR98	EFNB2	5.7x10-6	Trans
7	92439344	GPR98	EPC1	2.2x10-6	Trans
7	92439344	GPR98	KCTD12	5.2x10-6	Trans
8	104345143	ALAD	C5H12orf29	1.9x10-6	DEG trans
8	104345143	ALAD	CAPN15	1.9x10-6	DEG trans
8	104345143	ALAD	HSF4	1.5x10-8	Trans
8	104345143	ALAD	ACAP3	4.0x10-8	Trans
8	104345143	ALAD	GTF2F2	4.7x10-7	Trans
8	104345143	ALAD	NOL11	6.9x10-7	Trans
8	104345143	ALAD	HNRNPM	9.0x10-7	Trans
8	104345143	ALAD	CROCC	9.4x10-7	Trans
8	104345143	ALAD	NT5C3B	1.1x10-6	Trans
8	104345143	ALAD	IPO7	1.4x10-6	Trans
8	104345143	ALAD	UBA2	1.7x10-6	Trans
8	104345143	ALAD	C7H1orf35	2.4x10-6	Trans
8	104345143	ALAD	NICN1	2.4x10-6	Trans
8	104345143	ALAD	GAS2L1	2.5x10-6	Trans
8	104345143	ALAD	SP140L	2.7x10-6	Trans
8	104345143	ALAD	PATL1	3.0x10-6	Trans
8	104345143	ALAD	ITCH	5.4x10-6	Trans
8	104345143	ALAD	FBRSL1	6.6x10-6	Trans
8	104345143	ALAD	TRIP10	7.7x10-6	Trans
8	104345143	ALAD	AP1G1	7.9x10-6	Trans
8	104345143	ALAD	KPNA4	8.4x10-6	Trans
8	104345143	ALAD	LOC100336122	8.5x10-6	Trans
10	8457276	PDE8B	ATP5A1	7.0x10-6	DEG trans
10	8457276	PDE8B	ATP5C1	3.2x10-6	DEG trans
10	8457276	PDE8B	ATP5D	7.0x10-6	DEG trans
10	8457276	PDE8B	CHCHD2	8.3x10-6	DEG trans
10	8457276	PDE8B	CYC1	3.7x10-6	DEG trans
10	8457276	PDE8B	IDH3A	2.1x10-7	DEG trans
10	8457276	PDE8B	MUL1	2.9x10-6	DEG trans
10	8457276	PDE8B	NDUFB9	1.3x10-6	DEG trans
10	8457276	PDE8B	NDUFS4	8.1x10-6	DEG trans
10	8457276	PDE8B	NDUFS7	1.6x10-6	DEG trans
10	8457276	PDE8B	NDUFV1	9.0x10-6	DEG trans
10	8457276	PDE8B	OGDH	1.5x10-6	DEG trans
10	8457276	PDE8B	PDHB	1.8x10-6	DEG trans
10	8457276	PDE8B	PTGES2	2.2x10-6	DEG trans
10	8457276	PDE8B	SLC25A3	4.6x10-6	DEG trans
10	8457276	PDE8B	SLC25A4	8.3x10-6	DEG trans
10	8457276	PDE8B	STK36	9.0x10-6	DEG trans
10	8457276	PDE8B	TBRG4	3.7x10-6	DEG trans
10	8457276	PDE8B	TIMM23	7.1x10-6	DEG trans
10	8457276	PDE8B	UQCRC1	4.3x10-6	DEG trans
10	8457276	PDE8B	NDUFS8	2.0x10-6	Trans
10	8457276	PDE8B	MRPS25	3.0x10-6	Trans
10	8457276	PDE8B	ACSS1	3.6x10-6	Trans
10	8457276	PDE8B	GALNT7	5.6x10-6	Trans
10	8457276	PDE8B	MCM6	7.7x10-6	Trans
10	8457276	PDE8B	PPP1R3E	2.7x10-6	Trans
10	8457276	PDE8B	SLC25A11	8.8x10-7	Trans
11	46753639	PSD4	ABLIM1	1.6x10-7	DEG trans
11	46753639	PSD4	ANKRD23	1.5x10-6	DEG trans
11	46753639	PSD4	LOC616200	7.3x10-6	DEG trans
11	46753639	PSD4	PARK7	5.8x10-6	DEG trans
11	46753639	PSD4	RALGAPA2	1.5x10-6	DEG trans
11	46753639	PSD4	MYL1	7.5x10-10	Trans
11	46753639	PSD4	ENO3	8.7x10-9	Trans
11	46753639	PSD4	GPD1	1.0x10-8	Trans
11	46753639	PSD4	PKM	2.8x10-8	Trans
11	46753639	PSD4	PGAM2	5.5x10-8	Trans
11	46753639	PSD4	GPI	6.1x10-8	Trans
11	46753639	PSD4	TPI1	1.3x10-7	Trans
11	46753639	PSD4	N6AMT2	1.7x10-7	Trans
11	46753639	PSD4	PGM1	2.5x10-7	Trans
11	46753639	PSD4	EML1	3.0x10-7	Trans
11	46753639	PSD4	TPM1	3.2x10-7	Trans
11	46753639	PSD4	ACTA1	5.4x10-7	Trans
11	46753639	PSD4	KLHL31	7.6x10-7	Trans
11	46753639	PSD4	TNNI2	9.2x10-7	Trans
11	46753639	PSD4	GADL1	1.8x10-6	Trans
11	46753639	PSD4	VRK2	2.2x10-6	Trans
11	46753639	PSD4	TNNT3	2.8x10-6	Trans
11	46753639	PSD4	ALDOA	3.0x10-6	Trans
11	46753639	PSD4	SART3	3.6x10-6	Trans
11	46753639	PSD4	DHDH	3.6x10-6	Trans
11	46753639	PSD4	GLO1	4.5x10-6	Trans
11	46753639	PSD4	UBE2V1	5.3x10-6	Trans
11	46753639	PSD4	PPP3CA	5.3x10-6	Trans
11	46753639	PSD4	LOC520988	5.6x10-6	Trans
11	46753639	PSD4	CYB5R1	5.7x10-6	Trans
11	46753639	PSD4	RABGGTA	6.0x10-6	Trans
11	46753639	PSD4	BPGM	6.0x10-6	Trans
11	46753639	PSD4	CASQ1	6.1x10-6	Trans
11	46753639	PSD4	MKL1	6.8x10-6	Trans
11	46753639	PSD4	PYGM	9.1x10-6	Trans
11	46753639	PSD4	SART3-2	9.7x10-6	Trans
11	46753639	PSD4	LDHA	7.3x10-9	Trans
11	46785388	PAX8	ABLIM1	1.6x10-7	DEG trans
11	46785388	PAX8	ANKRD23	1.5x10-6	DEG trans
11	46785388	PAX8	LOC616200	7.3x10-6	DEG trans
11	46785388	PAX8	PARK7	5.8x10-6	DEG trans
11	46785388	PAX8	RALGAPA2	1.5x10-6	DEG trans
11	46785388	PAX8	MYL1	7.5x10-10	Trans
11	46785388	PAX8	ENO3	8.7x10-9	Trans
11	46785388	PAX8	GPD1	1.0x10-8	Trans
11	46785388	PAX8	PKM	2.8x10-8	Trans
11	46785388	PAX8	PGAM2	5.5x10-8	Trans
11	46785388	PAX8	GPI	6.1x10-8	Trans
11	46785388	PAX8	TPI1	1.3x10-7	Trans
11	46785388	PAX8	N6AMT2	1.7x10-7	Trans
11	46785388	PAX8	PGM1	2.5x10-7	Trans
11	46785388	PAX8	EML1	3.0x10-7	Trans
11	46785388	PAX8	TPM1	3.2x10-7	Trans
11	46785388	PAX8	ACTA1	5.4x10-7	Trans
11	46785388	PAX8	KLHL31	7.6x10-7	Trans
11	46785388	PAX8	TNNI2	9.2x10-7	Trans
11	46785388	PAX8	GADL1	1.8x10-6	Trans
11	46785388	PAX8	VRK2	2.2x10-6	Trans
11	46785388	PAX8	TNNT3	2.8x10-6	Trans
11	46785388	PAX8	ALDOA	3.0x10-6	Trans
11	46785388	PAX8	SART3	3.6x10-6	Trans
11	46785388	PAX8	DHDH	3.6x10-6	Trans
11	46785388	PAX8	GLO1	4.5x10-6	Trans
11	46785388	PAX8	UBE2V1	5.3x10-6	Trans
11	46785388	PAX8	PPP3CA	5.3x10-6	Trans
11	46785388	PAX8	LOC520988	5.6x10-6	Trans
11	46785388	PAX8	CYB5R1	5.7x10-6	Trans
11	46785388	PAX8	RABGGTA	6.0x10-6	Trans
11	46785388	PAX8	BPGM	6.0x10-6	Trans
11	46785388	PAX8	CASQ1	6.1x10-6	Trans
11	46785388	PAX8	MKL1	6.8x10-6	Trans
11	46785388	PAX8	PYGM	9.1x10-6	Trans
11	46785388	PAX8	SART3-2	9.7x10-6	Trans
11	46785388	PAX8	LDHA	7.3x10-9	Trans
13	54009694	ENSBTAG00000011638	RPL3	2.1x10-6	DEG trans
13	54009694	ENSBTAG00000011638	TTN	7.0x10-6	DEG trans
13	54009694	ENSBTAG00000011638	LOC520988	9.4x10-9	Trans
13	54009694	ENSBTAG00000011638	NFIX	3.3x10-8	Trans
13	54009694	ENSBTAG00000011638	MYH1	5.1x10-8	Trans
13	54009694	ENSBTAG00000011638	POU6F1	2.3x10-7	Trans
13	54009694	ENSBTAG00000011638	RYR1	5.2x10-7	Trans
13	54009694	ENSBTAG00000011638	ATP2A1	5.3x10-7	Trans
13	54009694	ENSBTAG00000011638	ACTN3	7.7x10-7	Trans
13	54009694	ENSBTAG00000011638	CMYA5-2	1.1x10-6	Trans
13	54009694	ENSBTAG00000011638	CCDC88C	1.1x10-6	Trans
13	54009694	ENSBTAG00000011638	RREB1	1.5x10-6	Trans
13	54009694	ENSBTAG00000011638	MLXIP	3.3x10-6	Trans
13	54009694	ENSBTAG00000011638	PYGM	3.4x10-6	Trans
13	54009694	ENSBTAG00000011638	HMCN1	3.6x10-6	Trans
13	54009694	ENSBTAG00000011638	KCNJ11	4.2x10-6	Trans
13	54009694	ENSBTAG00000011638	TMEM145	4.3x10-6	Trans
13	54009694	ENSBTAG00000011638	CAMTA2	4.3x10-6	Trans
13	54009694	ENSBTAG00000011638	MAPRE3	6.8x10-6	Trans
13	54009694	ENSBTAG00000011638	PFKM	7.2x10-6	Trans
13	54009694	ENSBTAG00000011638	RAPGEF1	8.3x10-6	Trans
13	54009694	ENSBTAG00000011638	SPEG	8.5x10-6	Trans
13	54009694	ENSBTAG00000011638	ALDOA	8.8x10-6	Trans
13	54009694	ENSBTAG00000011638	PGM1	9.8x10-6	Trans
14	74732269	RUNX1T1	PRR33	1.3x10-6	DEG trans
14	74732269	RUNX1T1	SLC9A5	9.2x10-6	DEG trans
14	74732269	RUNX1T1	LOC520988	2.2x10-7	Trans
14	74732269	RUNX1T1	SMYD2	4.1x10-7	Trans
14	74732269	RUNX1T1	CASQ1	4.9x10-7	Trans
14	74732269	RUNX1T1	IMPA2	6.0x10-7	Trans
14	74732269	RUNX1T1	PYGM	1.5x10-6	Trans
14	74732269	RUNX1T1	MLF1	1.6x10-6	Trans
14	74732269	RUNX1T1	BIVM	1.6x10-6	Trans
14	74732269	RUNX1T1	MYH2	2.4x10-6	Trans
14	74732269	RUNX1T1	SRCAP	2.9x10-6	Trans
14	74732269	RUNX1T1	SPTY2D1	3.2x10-6	Trans
14	74732269	RUNX1T1	SPTAN1	3.2x10-6	Trans
14	74732269	RUNX1T1	TBPL1	3.6x10-6	Trans
14	74732269	RUNX1T1	CHP1-2	4.3x10-6	Trans
14	74732269	RUNX1T1	MYL1	4.3x10-6	Trans
14	74732269	RUNX1T1	PFKM	4.6x10-6	Trans
14	74732269	RUNX1T1	ENO3	5.8x10-6	Trans
14	74732269	RUNX1T1	FBXO33	7.1x10-6	Trans
14	74732269	RUNX1T1	ACTA1	7.1x10-6	Trans
14	74732269	RUNX1T1	ZNF543	7.4x10-6	Trans
14	74732269	RUNX1T1	TWSG1	7.9x10-6	Trans
14	74732269	RUNX1T1	EPC1	7.9x10-6	Trans
14	74732269	RUNX1T1	LPIN2	1.0x10-6	Trans
15	79202054	OR4S1	ITGB5	6.0x10-6	DEG trans
15	79202054	OR4S1	MCAM	3.2x10-6	DEG trans
15	79202054	OR4S1	MMP14	1.6x10-6	DEG trans
15	79202054	OR4S1	PRKCDBP	2.6x10-6	DEG trans
15	79202054	OR4S1	SQRDL	1.9x10-6	DEG trans
15	79202054	OR4S1	SULF1	4.7x10-6	DEG trans
15	79202054	OR4S1	SULT1A1	8.0x10-6	DEG trans
15	79202054	OR4S1	ANXA1	2.7x10-7	Trans
15	79202054	OR4S1	VIM	3.5x10-7	Trans
15	79202054	OR4S1	MARVELD1	1.1x10-6	Trans
15	79202054	OR4S1	LOX	2.1x10-6	Trans
15	79202054	OR4S1	DPT	3.7x10-6	Trans
15	79202054	OR4S1	RAB8A	4.8x10-6	Trans
15	79202054	OR4S1	PTTG1IP	6.0x10-6	Trans
15	79202054	OR4S1	WDR45B	6.5x10-6	Trans
15	79202054	OR4S1	SLC39A7	6.6x10-6	Trans
15	79202054	OR4S1	S100A4	6.7x10-6	Trans
15	79202054	OR4S1	CCBL2	7.2x10-6	Trans
15	79202054	OR4S1	AEBP1	8.0x10-6	Trans
15	79202054	OR4S1	ZC3HAV1	9.8x10-6	Trans
15	79564333	ENSBTAG00000035487	RTN4	6.3x10-7	DEG trans
15	79564333	ENSBTAG00000035487	NR2C2AP	2.9x10-7	Trans
15	79564333	ENSBTAG00000035487	TSEN54	3.2x10-7	Trans
15	79564333	ENSBTAG00000035487	AGL	6.3x10-7	Trans
15	79564333	ENSBTAG00000035487	PFKL	7.6x10-7	Trans
15	79564333	ENSBTAG00000035487	HECTD1-2	1.2x10-6	Trans
15	79564333	ENSBTAG00000035487	XRN1	1.3x10-6	Trans
15	79564333	ENSBTAG00000035487	LGR4	1.8x10-6	Trans
15	79564333	ENSBTAG00000035487	PHKB	2.4x10-6	Trans
15	79564333	ENSBTAG00000035487	WWP1	3.0x10-6	Trans
15	79564333	ENSBTAG00000035487	BCL7C	3.1x10-6	Trans
15	79564333	ENSBTAG00000035487	TEX2	3.4x10-6	Trans
15	79564333	ENSBTAG00000035487	PPP1R3A	3.6x10-6	Trans
15	79564333	ENSBTAG00000035487	SLC39A1	3.8x10-6	Trans
15	79564333	ENSBTAG00000035487	ABCC9	4.5x10-6	Trans
15	79564333	ENSBTAG00000035487	DMXL1	4.7x10-6	Trans
15	79564333	ENSBTAG00000035487	PES1	4.9x10-6	Trans
15	79564333	ENSBTAG00000035487	EBNA1BP2	5.2x10-6	Trans
15	79564333	ENSBTAG00000035487	PPP3R1	5.4x10-6	Trans
15	79564333	ENSBTAG00000035487	PFKM	5.6x10-6	Trans
15	79564333	ENSBTAG00000035487	LOC512286	5.7x10-6	Trans
15	79564333	ENSBTAG00000035487	SOX6	6.6x10-6	Trans
15	79564333	ENSBTAG00000035487	CLCC1	6.6x10-6	Trans
15	79564333	ENSBTAG00000035487	FBXO40	6.9x10-6	Trans
15	79564333	ENSBTAG00000035487	CCBL2	7.0x10-6	Trans
15	79564333	ENSBTAG00000035487	TFDP2	7.3x10-6	Trans
15	79564333	ENSBTAG00000035487	ZBTB44	7.6x10-6	Trans
15	79564333	ENSBTAG00000035487	MOCS2	7.8x10-6	Trans
15	79564333	ENSBTAG00000035487	GPI	7.9x10-6	Trans
15	79564333	ENSBTAG00000035487	UHMK1	9.1x10-6	Trans
15	79564333	ENSBTAG00000035487	BVES	9.9x10-6	Trans
15	79564333	ENSBTAG00000035487	MAGI1	3.9x10-6	Trans
15	79564333	ENSBTAG00000035487	RELA	7.1x10-6	Trans
15	79564333	ENSBTAG00000035487	TPX2	7.0x10-6	Trans
15	79564333	ENSBTAG00000035487	UBE2Z	1.0x10-05	Trans
15	79564333	ENSBTAG00000035487	ZMYM2	2.4x10-6	Trans
16	62544863	TOR1AIP1	CSRNP2	3.9x10-7	Trans
16	62544863	TOR1AIP1	LOC104975090	4.2x10-7	Trans
16	62544863	TOR1AIP1	KPNA2	5.7x10-7	Trans
16	62544863	TOR1AIP1	NRF1	8.2x10-7	Trans
16	62544863	TOR1AIP1	KANSL2	8.6x10-7	Trans
16	62544863	TOR1AIP1	ERO1L	9.7x10-7	Trans
16	62544863	TOR1AIP1	CNNM4	1.0x10-6	Trans
16	62544863	TOR1AIP1	FLCN	1.3x10-6	Trans
16	62544863	TOR1AIP1	CTR9	1.6x10-6	Trans
16	62544863	TOR1AIP1	COPS3	1.9x10-6	Trans
16	62544863	TOR1AIP1	RCAN3	2.0x10-6	Trans
16	62544863	TOR1AIP1	SLC30A1	2.4x10-6	Trans
16	62544863	TOR1AIP1	TRIM36	3.0x10-6	Trans
16	62544863	TOR1AIP1	TMEM165	3.6x10-6	Trans
16	62544863	TOR1AIP1	MSANTD4	3.7x10-6	Trans
16	62544863	TOR1AIP1	MEX3C	3.8x10-6	Trans
16	62544863	TOR1AIP1	DCTN1	4.0x10-6	Trans
16	62544863	TOR1AIP1	SPTY2D1	4.2x10-6	Trans
16	62544863	TOR1AIP1	PRDM2	4.3x10-6	Trans
16	62544863	TOR1AIP1	MSL2	5.8x10-6	Trans
16	62544863	TOR1AIP1	ABHD17B	6.2x10-6	Trans
16	62544863	TOR1AIP1	FBXO33	6.6x10-6	Trans
16	62544863	TOR1AIP1	GCLC	6.6x10-6	Trans
16	62544863	TOR1AIP1	WIPF2	6.7x10-6	Trans
16	62544863	TOR1AIP1	POLR2A	7.0x10-6	Trans
16	62544863	TOR1AIP1	HEXIM1	7.1x10-6	Trans
16	62544863	TOR1AIP1	KCTD20	7.7x10-6	Trans
16	62544863	TOR1AIP1	SNIP1	7.9x10-6	Trans
16	62544863	TOR1AIP1	H3F3B	8.4x10-6	Trans
16	62544863	TOR1AIP1	USPL1	8.6x10-6	Trans
16	62544863	TOR1AIP1	C18H16orf70	8.7x10-6	Trans
16	62544863	TOR1AIP1	C6H4orf32	6.4x10-6	Trans
16	62544863	TOR1AIP1	LOC100336368	1.1x10-6	Trans
16	62544863	TOR1AIP1	PDIA4	3.0x10-7	Trans
16	62544863	TOR1AIP1	SUPT4H1	1.6x10-6	Trans
16	62544863	TOR1AIP1	ZNF783	9.5x10-6	Trans
8	95625807	OR13F1	C15H11orf96	2.6x10-7	DEG trans
8	95625807	OR13F1	CDK17	4.7x10-7	DEG trans
8	95625807	OR13F1	EIF2AK3	4.2x10-6	DEG trans
8	95625807	OR13F1	ENTHD2	2.6x10-6	DEG trans
8	95625807	OR13F1	FEM1C	2.6x10-6	DEG trans
8	95625807	OR13F1	PEG10	3.8x10-6	DEG trans
8	95625807	OR13F1	SFPQ	2.4x10-6	DEG trans
8	95625807	OR13F1	TMEM57	7.0x10-6	DEG trans
8	95625807	OR13F1	ZNF800	4.9x10-6	DEG trans
8	95625807	OR13F1	CNNM4	1.1x10-10	Trans
8	95625807	OR13F1	PRDM2	6.4x10-10	Trans
8	95625807	OR13F1	MYLIP	2.5x10-9	Trans
8	95625807	OR13F1	IER3	3.4x10-9	Trans
8	95625807	OR13F1	CCNYL1	4.1x10-9	Trans
8	95625807	OR13F1	KDM5B	5.5x10-9	Trans
8	95625807	OR13F1	ZCCHC14	6.9x10-9	Trans
8	95625807	OR13F1	C25H16orf72	8.8x10-9	Trans
8	95625807	OR13F1	ERRFI1	1.2x10-8	Trans
8	95625807	OR13F1	FAM126A	2.6x10-8	Trans
8	95625807	OR13F1	RHOB	3.0x10-8	Trans
8	95625807	OR13F1	CSRNP2	3.7x10-8	Trans
8	95625807	OR13F1	KCTD20	9.5x10-8	Trans
8	95625807	OR13F1	FAM43A	1.0x10-7	Trans
8	95625807	OR13F1	SLC30A1	1.1x10-7	Trans
8	95625807	OR13F1	SCAF4	1.2x10-7	Trans
8	95625807	OR13F1	FBXO33	1.2x10-7	Trans
8	95625807	OR13F1	MED26	1.6x10-7	Trans
8	95625807	OR13F1	LOC528098	1.7x10-7	Trans
8	95625807	OR13F1	VASN	1.8x10-7	Trans
8	95625807	OR13F1	H3F3B	1.9x10-7	Trans
8	95625807	OR13F1	WWC2	2.7x10-7	Trans
8	95625807	OR13F1	CDKN2AIP	3.2x10-7	Trans
8	95625807	OR13F1	SIRT1	3.9x10-7	Trans
8	95625807	OR13F1	POLR2A	4.8x10-7	Trans
8	95625807	OR13F1	CPEB2	5.8x10-7	Trans
8	95625807	OR13F1	KAT6A	6.4x10-7	Trans
8	95625807	OR13F1	LOC101909124	7.5x10-7	Trans
8	95625807	OR13F1	NRF1	7.8x10-7	Trans
8	95625807	OR13F1	FNDC3B	9.9x10-7	Trans
8	95625807	OR13F1	BRD2	1.1x10-6	Trans
8	95625807	OR13F1	PAPD7	1.1x10-6	Trans
8	95625807	OR13F1	ARID4A	1.3x10-6	Trans
8	95625807	OR13F1	PGM2	1.3x10-6	Trans
8	95625807	OR13F1	RSRP1	1.4x10-6	Trans
8	95625807	OR13F1	SLC39A14	1.4x10-6	Trans
8	95625807	OR13F1	WNT11	1.5x10-6	Trans
8	95625807	OR13F1	DUSP14	1.5x10-6	Trans
8	95625807	OR13F1	MESDC1	1.8x10-6	Trans
8	95625807	OR13F1	GCLC	1.9x10-6	Trans
8	95625807	OR13F1	RCOR1	2.1x10-6	Trans
8	95625807	OR13F1	SKI	2.2x10-6	Trans
8	95625807	OR13F1	CD2AP	2.4x10-6	Trans
8	95625807	OR13F1	SMAD3	2.4x10-6	Trans
8	95625807	OR13F1	RIC1	2.6x10-6	Trans
8	95625807	OR13F1	TGFBR1	2.7x10-6	Trans
8	95625807	OR13F1	KAT6B	2.7x10-6	Trans
8	95625807	OR13F1	ABHD17B	2.7x10-6	Trans
8	95625807	OR13F1	SETD2	2.9x10-6	Trans
8	95625807	OR13F1	SERTAD2	3.1x10-6	Trans
8	95625807	OR13F1	CHSY1	3.1x10-6	Trans
8	95625807	OR13F1	MAEA	3.1x10-6	Trans
8	95625807	OR13F1	CHD1	3.2x10-6	Trans
8	95625807	OR13F1	YWHAQ	3.6x10-6	Trans
8	95625807	OR13F1	CAND1	3.8x10-6	Trans
8	95625807	OR13F1	ID2	3.9x10-6	Trans
8	95625807	OR13F1	NFYA	4.1x10-6	Trans
8	95625807	OR13F1	SDE2	4.2x10-6	Trans
8	95625807	OR13F1	FLCN	4.3x10-6	Trans
8	95625807	OR13F1	MEX3C	4.4x10-6	Trans
8	95625807	OR13F1	YWHAZ	4.4x10-6	Trans
8	95625807	OR13F1	WNT9A	4.7x10-6	Trans
8	95625807	OR13F1	CITED2	4.8x10-6	Trans
8	95625807	OR13F1	PLAGL1	4.9x10-6	Trans
8	95625807	OR13F1	NRIP1	5.1x10-6	Trans
8	95625807	OR13F1	MTFR1	5.2x10-6	Trans
8	95625807	OR13F1	TSC22D2	5.6x10-6	Trans
8	95625807	OR13F1	LMNA	5.6x10-6	Trans
8	95625807	OR13F1	HMGCR	5.9x10-6	Trans
8	95625807	OR13F1	NXF1	6.0x10-6	Trans
8	95625807	OR13F1	LOC615867	6.3x10-6	Trans
8	95625807	OR13F1	RBM14	6.5x10-6	Trans
8	95625807	OR13F1	FSCN1	6.5x10-6	Trans
8	95625807	OR13F1	TRIM36	6.5x10-6	Trans
8	95625807	OR13F1	SUSD6	6.7x10-6	Trans
8	95625807	OR13F1	PLA2G15	7.0x10-6	Trans
8	95625807	OR13F1	SPTY2D1	7.1x10-6	Trans
8	95625807	OR13F1	KANSL2	7.2x10-6	Trans
8	95625807	OR13F1	TCF3	7.4x10-6	Trans
8	95625807	OR13F1	LOC100847567	7.4x10-6	Trans
8	95625807	OR13F1	CECR2	8.0x10-6	Trans
8	95625807	OR13F1	BAIAP2	8.1x10-6	Trans
8	95625807	OR13F1	KPNA2	8.4x10-6	Trans
8	95625807	OR13F1	ZBTB2	8.7x10-6	Trans
8	95625807	OR13F1	ZRANB1	9.2x10-6	Trans
8	95625807	OR13F1	FAM53C	9.7x10-6	Trans
8	95625807	OR13F1	ADNP	9.8x10-6	Trans
8	95625807	OR13F1	UBC	1.0x10-05	Trans
8	95625807	OR13F1	ABTB2	7.0x10-9	Trans
8	95625807	OR13F1	ACTB	6.2x10-6	Trans
8	95625807	OR13F1	CTNNB1	6.2x10-8	Trans
8	95625807	OR13F1	EFNB2	5.1x10-7	Trans
8	95625807	OR13F1	EPC1	1.1x10-6	Trans
8	95625807	OR13F1	HHATL	9.6x10-6	Trans
8	95625807	OR13F1	KCTD12	5.8x10-9	Trans
8	95625807	OR13F1	LOC100848808	8.5x10-7	Trans
8	95625807	OR13F1	LRCH1	8.0x10-7	Trans
8	95625807	OR13F1	NFAT5	3.9x10-6	Trans
8	95625807	OR13F1	NOP56	1.7x10-6	Trans
8	95625807	OR13F1	RND3	1.9x10-7	Trans
8	95625807	OR13F1	RYBP	1.7x10-6	Trans
8	95625807	OR13F1	TMEM2	7.5x10-7	Trans
18	56858212	MYH14	FAM168A	1.6x10-6	DEG trans
18	56858212	MYH14	SYNPO2	4.9x10-6	DEG trans
18	56858212	MYH14	TRAFD1	1.2x10-6	DEG trans
18	56858212	MYH14	UCK2	1.0x10-6	DEG trans
18	56858212	MYH14	MYH9	2.6x10-7	Trans
18	56858212	MYH14	LOC101904203	3.5x10-7	Trans
18	56858212	MYH14	HSF2-2	5.0x10-7	Trans
18	56858212	MYH14	HSF2	8.7x10-7	Trans
18	56858212	MYH14	LRRC42	8.8x10-7	Trans
18	56858212	MYH14	DDX21	2.3x10-6	Trans
18	56858212	MYH14	PINX1	2.6x10-6	Trans
18	56858212	MYH14	LOC100847413	2.8x10-6	Trans
18	56858212	MYH14	GGPS1	3.0x10-6	Trans
18	56858212	MYH14	CYLD	4.4x10-6	Trans
18	56858212	MYH14	KLHL38	4.9x10-6	Trans
18	56858212	MYH14	DAPK3	5.7x10-6	Trans
18	56858212	MYH14	CHD1	6.8x10-6	Trans
18	56858212	MYH14	SLC1A4	8.6x10-6	Trans
18	56858212	MYH14	MDN1	8.7x10-6	Trans
18	56858212	MYH14	PPP2CB	3.1x10-6	Trans
18	57361426	KLK4	CTPS1	7.7x10-6	DEG trans
18	57361426	KLK4	FAM168A	1.9x10-7	DEG trans
18	57361426	KLK4	ITGB1	1.4x10-6	DEG trans
18	57361426	KLK4	MACF1	1.3x10-6	DEG trans
18	57361426	KLK4	SYNPO2	2.6x10-6	DEG trans
18	57361426	KLK4	TRAFD1	1.5x10-7	DEG trans
18	57361426	KLK4	UCK2	2.0x10-7	DEG trans
18	57361426	KLK4	MYH9	1.1x10-8	Trans
18	57361426	KLK4	LOC101904203	4.9x10-8	Trans
18	57361426	KLK4	PINX1	2.0x10-7	Trans
18	57361426	KLK4	LRRC42	2.3x10-7	Trans
18	57361426	KLK4	HSF2-2	2.6x10-7	Trans
18	57361426	KLK4	DOPEY1	4.7x10-7	Trans
18	57361426	KLK4	DAPK3	5.4x10-7	Trans
18	57361426	KLK4	MDN1	7.1x10-7	Trans
18	57361426	KLK4	KLHL38	7.5x10-7	Trans
18	57361426	KLK4	UTP20	7.8x10-7	Trans
18	57361426	KLK4	DDX21	1.0x10-6	Trans
18	57361426	KLK4	HSF2	1.1x10-6	Trans
18	57361426	KLK4	CALU	1.4x10-6	Trans
18	57361426	KLK4	LOC100847413	1.5x10-6	Trans
18	57361426	KLK4	GGPS1	2.3x10-6	Trans
18	57361426	KLK4	WDR75	2.4x10-6	Trans
18	57361426	KLK4	WDR43	2.6x10-6	Trans
18	57361426	KLK4	GNL3	2.9x10-6	Trans
18	57361426	KLK4	HMCN1	3.0x10-6	Trans
18	57361426	KLK4	ANP32E	3.2x10-6	Trans
18	57361426	KLK4	HSPA4	3.7x10-6	Trans
18	57361426	KLK4	CIRH1A	4.7x10-6	Trans
18	57361426	KLK4	MESDC2	5.2x10-6	Trans
18	57361426	KLK4	SLC1A4	5.2x10-6	Trans
18	57361426	KLK4	TMEM200B	5.4x10-6	Trans
18	57361426	KLK4	DLK2	5.7x10-6	Trans
18	57361426	KLK4	RRP1B	6.5x10-6	Trans
18	57361426	KLK4	ROCK2	6.6x10-6	Trans
18	57361426	KLK4	CPNE3	6.6x10-6	Trans
18	57361426	KLK4	CYLD	7.1x10-6	Trans
18	57361426	KLK4	DDX18	7.9x10-6	Trans
18	57361426	KLK4	ZNHIT6	9.0x10-6	Trans
18	57361426	KLK4	METTL1	4.4x10-6	Trans
18	57361426	KLK4	PPP2CB	3.8x10-7	Trans
18	61257126	ENSBTAG00000000336	CBFA2T2	4.6x10-6	DEG trans
18	61257126	ENSBTAG00000000336	CDK17	5.1x10-6	DEG trans
18	61257126	ENSBTAG00000000336	VIPAS39	1.1x10-7	DEG trans
18	61257126	ENSBTAG00000000336	VASN	1.7x10-11	Trans
18	61257126	ENSBTAG00000000336	PRDM2	2.7x10-11	Trans
18	61257126	ENSBTAG00000000336	CNNM4	4.3x10-11	Trans
18	61257126	ENSBTAG00000000336	KCTD20	4.8x10-11	Trans
18	61257126	ENSBTAG00000000336	WNT11	1.8x10-10	Trans
18	61257126	ENSBTAG00000000336	KPNA2	1.9x10-10	Trans
18	61257126	ENSBTAG00000000336	CSRNP2	3.3x10-10	Trans
18	61257126	ENSBTAG00000000336	SCAF4	4.1x10-10	Trans
18	61257126	ENSBTAG00000000336	MYLIP	6.5x10-10	Trans
18	61257126	ENSBTAG00000000336	SLC30A1	8.8x10-10	Trans
18	61257126	ENSBTAG00000000336	FBXO33	9.6x10-10	Trans
18	61257126	ENSBTAG00000000336	CHP1-2	1.5x10-9	Trans
18	61257126	ENSBTAG00000000336	BRD2	1.7x10-9	Trans
18	61257126	ENSBTAG00000000336	POLR2A	2.4x10-9	Trans
18	61257126	ENSBTAG00000000336	DUSP14	3.2x10-9	Trans
18	61257126	ENSBTAG00000000336	KDM5B	3.2x10-9	Trans
18	61257126	ENSBTAG00000000336	WIPF2	8.7x10-9	Trans
18	61257126	ENSBTAG00000000336	MED26	9.0x10-9	Trans
18	61257126	ENSBTAG00000000336	NXF1	1.4x10-8	Trans
18	61257126	ENSBTAG00000000336	HEXIM1	1.7x10-8	Trans
18	61257126	ENSBTAG00000000336	NRF1	2.3x10-8	Trans
18	61257126	ENSBTAG00000000336	SPTY2D1	2.4x10-8	Trans
18	61257126	ENSBTAG00000000336	RABGEF1	3.1x10-8	Trans
18	61257126	ENSBTAG00000000336	RCOR1	5.2x10-8	Trans
18	61257126	ENSBTAG00000000336	RHOB	8.0x10-8	Trans
18	61257126	ENSBTAG00000000336	ABHD17B	8.0x10-8	Trans
18	61257126	ENSBTAG00000000336	HMGCR	9.3x10-8	Trans
18	61257126	ENSBTAG00000000336	H3F3B	1.1x10-7	Trans
18	61257126	ENSBTAG00000000336	MSANTD4	1.7x10-7	Trans
18	61257126	ENSBTAG00000000336	RBBP6	2.4x10-7	Trans
18	61257126	ENSBTAG00000000336	CCRN4L	2.5x10-7	Trans
18	61257126	ENSBTAG00000000336	FBRS	2.8x10-7	Trans
18	61257126	ENSBTAG00000000336	MEX3C	2.8x10-7	Trans
18	61257126	ENSBTAG00000000336	PRC1	2.9x10-7	Trans
18	61257126	ENSBTAG00000000336	POM121C	3.2x10-7	Trans
18	61257126	ENSBTAG00000000336	KAT6B	3.3x10-7	Trans
18	61257126	ENSBTAG00000000336	CDKN2AIP	3.3x10-7	Trans
18	61257126	ENSBTAG00000000336	CD2AP	3.5x10-7	Trans
18	61257126	ENSBTAG00000000336	MAP2K3	3.5x10-7	Trans
18	61257126	ENSBTAG00000000336	SMCR8	3.5x10-7	Trans
18	61257126	ENSBTAG00000000336	NUFIP2	3.6x10-7	Trans
18	61257126	ENSBTAG00000000336	ZCCHC14	3.7x10-7	Trans
18	61257126	ENSBTAG00000000336	TBPL1	4.1x10-7	Trans
18	61257126	ENSBTAG00000000336	SUSD6	4.1x10-7	Trans
18	61257126	ENSBTAG00000000336	C18H16orf70	4.3x10-7	Trans
18	61257126	ENSBTAG00000000336	MTFR1	4.3x10-7	Trans
18	61257126	ENSBTAG00000000336	MESDC1	4.4x10-7	Trans
18	61257126	ENSBTAG00000000336	PPP1R13B	4.9x10-7	Trans
18	61257126	ENSBTAG00000000336	ID2	5.5x10-7	Trans
18	61257126	ENSBTAG00000000336	SLBP	5.5x10-7	Trans
18	61257126	ENSBTAG00000000336	FLCN	6.6x10-7	Trans
18	61257126	ENSBTAG00000000336	SETD2	7.6x10-7	Trans
18	61257126	ENSBTAG00000000336	ERRFI1	8.8x10-7	Trans
18	61257126	ENSBTAG00000000336	KLHL11	9.7x10-7	Trans
18	61257126	ENSBTAG00000000336	ACLY	9.7x10-7	Trans
18	61257126	ENSBTAG00000000336	KANSL2	1.0x10-6	Trans
18	61257126	ENSBTAG00000000336	TGFBR1	1.0x10-6	Trans
18	61257126	ENSBTAG00000000336	CCNYL1	1.0x10-6	Trans
18	61257126	ENSBTAG00000000336	ARF4	1.1x10-6	Trans
18	61257126	ENSBTAG00000000336	C25H16orf72	1.1x10-6	Trans
18	61257126	ENSBTAG00000000336	SS18	1.1x10-6	Trans
18	61257126	ENSBTAG00000000336	HIPK1	1.3x10-6	Trans
18	61257126	ENSBTAG00000000336	NRIP1	1.4x10-6	Trans
18	61257126	ENSBTAG00000000336	ZBTB2	1.4x10-6	Trans
18	61257126	ENSBTAG00000000336	CHD1	1.4x10-6	Trans
18	61257126	ENSBTAG00000000336	PAF1	1.5x10-6	Trans
18	61257126	ENSBTAG00000000336	SERTAD2	1.7x10-6	Trans
18	61257126	ENSBTAG00000000336	CAND1	1.7x10-6	Trans
18	61257126	ENSBTAG00000000336	SKI	1.7x10-6	Trans
18	61257126	ENSBTAG00000000336	MXD1	1.7x10-6	Trans
18	61257126	ENSBTAG00000000336	GRPEL2	2.0x10-6	Trans
18	61257126	ENSBTAG00000000336	TRIM24	2.1x10-6	Trans
18	61257126	ENSBTAG00000000336	CHSY1	2.2x10-6	Trans
18	61257126	ENSBTAG00000000336	ETV3	2.2x10-6	Trans
18	61257126	ENSBTAG00000000336	ING3	2.2x10-6	Trans
18	61257126	ENSBTAG00000000336	MIDN	2.4x10-6	Trans
18	61257126	ENSBTAG00000000336	RBM14	2.5x10-6	Trans
18	61257126	ENSBTAG00000000336	UBC	2.6x10-6	Trans
18	61257126	ENSBTAG00000000336	PDZD8	2.8x10-6	Trans
18	61257126	ENSBTAG00000000336	ZNF131	3.0x10-6	Trans
18	61257126	ENSBTAG00000000336	SNIP1	3.1x10-6	Trans
18	61257126	ENSBTAG00000000336	LOC104972198	3.4x10-6	Trans
18	61257126	ENSBTAG00000000336	H1F0	3.8x10-6	Trans
18	61257126	ENSBTAG00000000336	CABLES2	4.0x10-6	Trans
18	61257126	ENSBTAG00000000336	RNF111	4.0x10-6	Trans
18	61257126	ENSBTAG00000000336	FSCN1	4.1x10-6	Trans
18	61257126	ENSBTAG00000000336	NFYA	4.4x10-6	Trans
18	61257126	ENSBTAG00000000336	DEGS1	4.5x10-6	Trans
18	61257126	ENSBTAG00000000336	PLAGL1	4.7x10-6	Trans
18	61257126	ENSBTAG00000000336	YWHAZ	4.7x10-6	Trans
18	61257126	ENSBTAG00000000336	RIC1	4.7x10-6	Trans
18	61257126	ENSBTAG00000000336	TRIM11	4.8x10-6	Trans
18	61257126	ENSBTAG00000000336	OSR2	4.8x10-6	Trans
18	61257126	ENSBTAG00000000336	FAM126A	4.9x10-6	Trans
18	61257126	ENSBTAG00000000336	SLC39A14	5.0x10-6	Trans
18	61257126	ENSBTAG00000000336	MSL2	5.0x10-6	Trans
18	61257126	ENSBTAG00000000336	SERPINB1	5.1x10-6	Trans
18	61257126	ENSBTAG00000000336	VPS41	5.1x10-6	Trans
18	61257126	ENSBTAG00000000336	SLC25A15	5.3x10-6	Trans
18	61257126	ENSBTAG00000000336	FAM43A	5.6x10-6	Trans
18	61257126	ENSBTAG00000000336	YRDC	5.7x10-6	Trans
18	61257126	ENSBTAG00000000336	ARL6IP1	5.8x10-6	Trans
18	61257126	ENSBTAG00000000336	CFL1	6.0x10-6	Trans
18	61257126	ENSBTAG00000000336	SIAH1	6.0x10-6	Trans
18	61257126	ENSBTAG00000000336	KDM3A	6.2x10-6	Trans
18	61257126	ENSBTAG00000000336	AKAP10	6.5x10-6	Trans
18	61257126	ENSBTAG00000000336	CTR9	6.5x10-6	Trans
18	61257126	ENSBTAG00000000336	ATP6V1B2	6.6x10-6	Trans
18	61257126	ENSBTAG00000000336	WDR47	6.9x10-6	Trans
18	61257126	ENSBTAG00000000336	KIF2A	7.1x10-6	Trans
18	61257126	ENSBTAG00000000336	LOC101909124	7.5x10-6	Trans
18	61257126	ENSBTAG00000000336	RSRP1	7.8x10-6	Trans
18	61257126	ENSBTAG00000000336	FAM46B	8.4x10-6	Trans
18	61257126	ENSBTAG00000000336	RAP2B	8.7x10-6	Trans
18	61257126	ENSBTAG00000000336	LMNA	8.9x10-6	Trans
18	61257126	ENSBTAG00000000336	TMEM184B	9.1x10-6	Trans
18	61257126	ENSBTAG00000000336	ABI1	9.3x10-6	Trans
18	61257126	ENSBTAG00000000336	IER3	9.3x10-6	Trans
18	61257126	ENSBTAG00000000336	LOC104971436	9.5x10-6	Trans
18	61257126	ENSBTAG00000000336	ATXN7L3	9.6x10-6	Trans
18	61257126	ENSBTAG00000000336	CTNNB1	3.9x10-6	Trans
18	61257126	ENSBTAG00000000336	EFNB2	3.1x10-9	Trans
18	61257126	ENSBTAG00000000336	EPC1	1.2x10-8	Trans
18	61257126	ENSBTAG00000000336	EPHA2	9.8x10-6	Trans
18	61257126	ENSBTAG00000000336	KCTD12	8.4x10-9	Trans
18	61257126	ENSBTAG00000000336	NOP56	4.3x10-6	Trans
18	61257126	ENSBTAG00000000336	RND3	5.8x10-6	Trans
18	61257126	ENSBTAG00000000336	SERTAD1	1.3x10-9	Trans
18	61257126	ENSBTAG00000000336	SLC1A5	8.3x10-6	Trans
18	61257126	ENSBTAG00000000336	ZNF783	9.0x10-8	Trans
19	42754262	TTC25	THRA	8.0x10-8	Trans
19	42754262	TTC25	KCNJ12	4.0x10-7	Trans
19	42754262	TTC25	MYOZ3	4.5x10-7	Trans
19	42754262	TTC25	TNNC2	4.8x10-7	Trans
19	42754262	TTC25	MYOZ1	1.0x10-6	Trans
19	42754262	TTC25	RAPGEF1	1.7x10-6	Trans
19	42754262	TTC25	ASB16	1.8x10-6	Trans
19	42754262	TTC25	SMYD2	1.8x10-6	Trans
19	42754262	TTC25	NFIX	1.8x10-6	Trans
19	42754262	TTC25	TPM1	2.1x10-6	Trans
19	42754262	TTC25	PPAPDC3	2.4x10-6	Trans
19	42754262	TTC25	TNNI2	2.5x10-6	Trans
19	42754262	TTC25	ALDOA	2.6x10-6	Trans
19	42754262	TTC25	TNNT3	2.6x10-6	Trans
19	42754262	TTC25	DPYSL2	2.8x10-6	Trans
19	42754262	TTC25	CASQ1	2.9x10-6	Trans
19	42754262	TTC25	PPP1R1A	3.4x10-6	Trans
19	42754262	TTC25	MYLPF	3.4x10-6	Trans
19	42754262	TTC25	PAIP1	3.7x10-6	Trans
19	42754262	TTC25	ACSS1	4.7x10-6	Trans
19	42754262	TTC25	MAPRE3	5.1x10-6	Trans
19	42754262	TTC25	USP22	5.5x10-6	Trans
19	42754262	TTC25	KCNJ11	5.6x10-6	Trans
19	42754262	TTC25	SCN1B	6.5x10-6	Trans
19	42754262	TTC25	PGM1	8.5x10-6	Trans
19	42754262	TTC25	KCMF1	8.6x10-6	Trans
19	42754262	TTC25	LOC104971148	8.8x10-6	Trans
19	42754262	TTC25	PYGM	8.8x10-6	Trans
19	42754262	TTC25	LOC520988	9.4x10-6	Trans
19	42754262	TTC25	RABL6	9.8x10-6	Trans
19	42754262	TTC25	LPIN2	1.6x10-9	Trans
19	42754262	TTC25	TECR	2.8x10-6	Trans
19	42754262	TTC25	TMOD4	7.6x10-7	Trans
19	42754262	TTC25	ZBTB18	4.0x10-6	Trans
