# Supplementary material for: Identification of eQTLs and sQTLs associated with meat quality in beef
Source: BMC Genomics. 2020 Jan 30;21:104. doi: 10.1186/s12864-020-6520-5 (PMC6993519; doi:10.1186/s12864-020-6520-5)
Supplement: Supplementary file 4 — Additional file 4. List of 231 regulated genes and their respective splicing master regulators identified by the sQTL association mapping. The sQTL mapping was performed in longissimus dorsi muscle sampled from a multibreed Angus-Brahman herd. SNP information about 112,042 markers and expression data from 87,770 exons (8467 genes) were included in the association assay [file 12864_2020_6520_MOESM4_ESM.xls]

## Sheet: Additional file 4
BTA	Position	Master regulator	Regulated gene	Regulated exon	P value	sQTL type
1	144604558	PDE9A	CFL2	CFL2:004	7.2x10-7	DEG trans
1	144604558	PDE9A	SLC38A2	SLC38A2:010	7.6x10-7	DEG trans
1	144604558	PDE9A	SNX2	SNX2:005	7.1x10-7	DEG trans
1	144604558	PDE9A	ROCK2	ROCK2:019	2.6x10-8	Trans
1	144604558	PDE9A	UBR3	UBR3:027	3.4x10-8	Trans
1	144604558	PDE9A	ROCK2	ROCK2:018	3.5x10-8	Trans
1	144604558	PDE9A	KTN1-2	KTN1-2:036	4.9x10-8	Trans
1	144604558	PDE9A	USP34	USP34:027	6.0x10-8	Trans
1	144604558	PDE9A	HERC4	HERC4:012	6.2x10-8	Trans
1	144604558	PDE9A	HSPA4	HSPA4:009	6.4x10-8	Trans
1	144604558	PDE9A	UBR3	UBR3:028	1.1x10-7	Trans
1	144604558	PDE9A	UBR3	UBR3:026	1.3x10-7	Trans
1	144604558	PDE9A	LRRC39	LRRC39:004	1.3x10-7	Trans
1	144604558	PDE9A	LRRC39	LRRC39:003	1.5x10-7	Trans
1	144604558	PDE9A	KTN1-2	KTN1-2:022	1.9x10-7	Trans
1	144604558	PDE9A	KTN1-2	KTN1-2:035	2.4x10-7	Trans
1	144604558	PDE9A	AZIN1	AZIN1:012	2.6x10-7	Trans
1	144604558	PDE9A	LRRC39	LRRC39:005	2.6x10-7	Trans
1	144604558	PDE9A	ST3GAL6	ST3GAL6:010	2.9x10-7	Trans
1	144604558	PDE9A	SPPL2A	SPPL2A:007	4.2x10-7	Trans
1	144604558	PDE9A	KTN1-2	KTN1-2:037	4.3x10-7	Trans
1	144604558	PDE9A	LRRC39	LRRC39:002	4.3x10-7	Trans
1	144604558	PDE9A	PCNA	PCNA:006	5.7x10-7	Trans
1	144604558	PDE9A	CAPZA2	CAPZA2:001	5.9x10-7	Trans
1	144604558	PDE9A	UBR3	UBR3:030	6.4x10-7	Trans
1	144604558	PDE9A	UBR3	UBR3:031	6.9x10-7	Trans
1	144604558	PDE9A	EIF3E	EIF3E:012	7.2x10-7	Trans
1	144604558	PDE9A	PSMD12	PSMD12:010	7.3x10-7	Trans
1	144604558	PDE9A	SMCHD1	SMCHD1:033	7.5x10-7	Trans
1	144604558	PDE9A	PSMC6	PSMC6:014	8.1x10-7	Trans
1	144604558	PDE9A	SMG1	SMG1:050	8.7x10-7	Trans
1	144604558	PDE9A	ROCK1	ROCK1:007	9.6x10-7	Trans
1	144604558	PDE9A	KTN1-2	KTN1-2:021	1.0x10-6	Trans
2	11594176	ZNF804A	CS	CS:008	3.7x10-7	DEG trans
2	11594176	ZNF804A	GMPS	GMPS:009	2.6x10-7	DEG trans
2	11594176	ZNF804A	GMPS	GMPS:008	8.2x10-7	DEG trans
2	11594176	ZNF804A	RAB3GAP1	RAB3GAP1:012	6.6x10-7	DEG trans
2	11594176	ZNF804A	SF3B1	SF3B1:018	1.9x10-7	DEG trans
2	11594176	ZNF804A	USP38	USP38:005	6.9x10-9	Trans
2	11594176	ZNF804A	ZFP91	ZFP91:005	1.8x10-8	Trans
2	11594176	ZNF804A	EIF4G2	EIF4G2:012	3.4x10-8	Trans
2	11594176	ZNF804A	FAM168B	FAM168B:004	5.4x10-8	Trans
2	11594176	ZNF804A	PAIP2	PAIP2:001	9.9x10-8	Trans
2	11594176	ZNF804A	CUL2	CUL2:011	1.4x10-7	Trans
2	11594176	ZNF804A	ALCAM	ALCAM:015	1.5x10-7	Trans
2	11594176	ZNF804A	CSNK1A1	CSNK1A1:007	1.6x10-7	Trans
2	11594176	ZNF804A	FAM168B	FAM168B:003	1.6x10-7	Trans
2	11594176	ZNF804A	FAM168B	FAM168B:006	2.3x10-7	Trans
2	11594176	ZNF804A	AGTPBP1	AGTPBP1:017	2.6x10-7	Trans
2	11594176	ZNF804A	VPS45	VPS45:005	4.2x10-7	Trans
2	11594176	ZNF804A	ATP2A2	ATP2A2:008	4.3x10-7	Trans
2	11594176	ZNF804A	IVNS1ABP	IVNS1ABP:005	4.4x10-7	Trans
2	11594176	ZNF804A	MRPS30	MRPS30:001	4.7x10-7	Trans
2	11594176	ZNF804A	MYBPC1	MYBPC1:019	5.6x10-7	Trans
2	11594176	ZNF804A	PAIP2	PAIP2:002	6.2x10-7	Trans
2	11594176	ZNF804A	C4H7orf73	C4H7orf73:002	6.5x10-7	Trans
2	11594176	ZNF804A	EIF5	EIF5:011	6.8x10-7	Trans
2	11594176	ZNF804A	VPS45	VPS45:006	7.8x10-7	Trans
2	11594176	ZNF804A	NCKAP1	NCKAP1:009	8.7x10-7	Trans
2	11594176	ZNF804A	ROCK2	ROCK2:028	8.7x10-7	Trans
2	11594176	ZNF804A	PPP3CC	PPP3CC:003	9.3x10-7	Trans
8	93336078	SNORA19	JAK1	JAK1:016	8.9x10-7	DEG trans
8	93336078	SNORA19	RORA	RORA:011	5.9x10-7	DEG trans
8	93336078	SNORA19	ZC3H7A	ZC3H7A:019	3.3x10-8	DEG trans
8	93336078	SNORA19	ZC3H7A	ZC3H7A:020	1.7x10-7	DEG trans
8	93336078	SNORA19	UBR3	UBR3:019	1.2x10-8	Trans
8	93336078	SNORA19	OSGEPL1	OSGEPL1:002	4.5x10-8	Trans
8	93336078	SNORA19	TAX1BP1	TAX1BP1:009	1.3x10-7	Trans
8	93336078	SNORA19	SVIL	SVIL:031	1.3x10-7	Trans
8	93336078	SNORA19	CSE1L	CSE1L:012	2.3x10-7	Trans
8	93336078	SNORA19	NEK9	NEK9:017	2.4x10-7	Trans
8	93336078	SNORA19	UBR3	UBR3:021	2.6x10-7	Trans
8	93336078	SNORA19	ARHGAP35	ARHGAP35:004	3.6x10-7	Trans
8	93336078	SNORA19	AGL	AGL:010	3.9x10-7	Trans
8	93336078	SNORA19	RPIA	RPIA:008	4.7x10-7	Trans
8	93336078	SNORA19	CSDE1	CSDE1:013	4.8x10-7	Trans
8	93336078	SNORA19	CSDE1	CSDE1:014	5.0x10-7	Trans
8	93336078	SNORA19	KPNB1	KPNB1:003	6.0x10-7	Trans
8	93336078	SNORA19	CSE1L	CSE1L:015	6.8x10-7	Trans
8	93336078	SNORA19	MRPS27	MRPS27:007	7.3x10-7	Trans
8	93336078	SNORA19	UBR3	UBR3:022	8.2x10-7	Trans
2	84792003	DNAH7	IDE	IDE:014	2.5x10-7	DEG trans
2	84792003	DNAH7	SMDT1	SMDT1:003	1.4x10-7	DEG trans
2	84792003	DNAH7	UQCRC1	UQCRC1:003	9.8x10-9	DEG trans
2	84792003	DNAH7	WNK2	WNK2:002	9.3x10-8	DEG trans
2	84792003	DNAH7	PGAM2	PGAM2:002	1.4x10-8	Trans
2	84792003	DNAH7	TPI1	TPI1:005	2.3x10-8	Trans
2	84792003	DNAH7	AHCYL2	AHCYL2:006	3.7x10-8	Trans
2	84792003	DNAH7	ACTA1	ACTA1:004	8.9x10-8	Trans
2	84792003	DNAH7	H19	H19:005	1.2x10-7	Trans
2	84792003	DNAH7	PHKG1	PHKG1:008	1.3x10-7	Trans
2	84792003	DNAH7	RPLP1	RPLP1:002	1.5x10-7	Trans
2	84792003	DNAH7	MKNK2	MKNK2:001	1.6x10-7	Trans
2	84792003	DNAH7	GPI	GPI:002	1.9x10-7	Trans
2	84792003	DNAH7	NAP1L4	NAP1L4:005	2.0x10-7	Trans
2	84792003	DNAH7	TNIP1	TNIP1:006	2.5x10-7	Trans
2	84792003	DNAH7	PRPF6	PRPF6:020	2.6x10-7	Trans
2	84792003	DNAH7	MKNK2	MKNK2:002	2.8x10-7	Trans
2	84792003	DNAH7	RPS2	RPS2:003	3.6x10-7	Trans
2	84792003	DNAH7	RPS2	RPS2:005	8.2x10-7	Trans
2	84792003	DNAH7	ST13	ST13:004	8.3x10-7	Trans
2	84792003	DNAH7	RDX	RDX:008	1.0x10-6	Trans
4	5827343	VWC2	ACTN2	ACTN2:005	3.0x10-7	DEG trans
4	5827343	VWC2	ACTN2	ACTN2:006	3.4x10-7	DEG trans
4	5827343	VWC2	ACTN2	ACTN2:004	3.8x10-7	DEG trans
4	5827343	VWC2	ACTN2	ACTN2:003	6.7x10-7	DEG trans
4	5827343	VWC2	ACTN2	ACTN2:007	8.4x10-7	DEG trans
4	5827343	VWC2	KIF1B	KIF1B:033	2.0x10-7	DEG trans
4	5827343	VWC2	USP7	USP7:019	1.8x10-7	DEG trans
4	5827343	VWC2	VCP	VCP:012	1.6x10-8	Trans
4	5827343	VWC2	ACTN3	ACTN3:004	3.5x10-8	Trans
4	5827343	VWC2	VCP	VCP:011	5.4x10-8	Trans
4	5827343	VWC2	KIAA0368	KIAA0368:031	8.0x10-8	Trans
4	5827343	VWC2	MGEA5	MGEA5:015	1.5x10-7	Trans
4	5827343	VWC2	MYOM1	MYOM1:027	1.5x10-7	Trans
4	5827343	VWC2	SLC25A25	SLC25A25:007	2.6x10-7	Trans
4	5827343	VWC2	IPO13	IPO13:013	3.0x10-7	Trans
4	5827343	VWC2	SNTB1	SNTB1:003	3.1x10-7	Trans
4	5827343	VWC2	SEL1L	SEL1L:020	3.4x10-7	Trans
4	5827343	VWC2	YY1	YY1:002	4.2x10-7	Trans
4	5827343	VWC2	BIN1	BIN1:013	6.1x10-7	Trans
4	5827343	VWC2	MYOM1	MYOM1:026	8.9x10-7	Trans
4	5827343	VWC2	WDTC1	WDTC1:015	9.7x10-7	Trans
8	104345143	ALAD	ACO2	ACO2:002	3.1x10-7	DEG trans
8	104345143	ALAD	ACO2	ACO2:001	6.7x10-7	DEG trans
8	104345143	ALAD	ALAS1	ALAS1:003	4.6x10-7	DEG trans
8	104345143	ALAD	DOT1L	DOT1L:003	3.5x10-7	DEG trans
8	104345143	ALAD	EFTUD1	EFTUD1:015	8.9x10-8	DEG trans
8	104345143	ALAD	EFTUD1	EFTUD1:001	2.6x10-7	DEG trans
8	104345143	ALAD	KBTBD12	KBTBD12:001	3.1x10-7	DEG trans
8	104345143	ALAD	KIF1B	KIF1B:042	1.9x10-8	DEG trans
8	104345143	ALAD	KIF1B	KIF1B:049	7.5x10-8	DEG trans
8	104345143	ALAD	KIF1B	KIF1B:046	2.2x10-7	DEG trans
8	104345143	ALAD	KIF1B	KIF1B:044	6.8x10-7	DEG trans
8	104345143	ALAD	KIF1B	KIF1B:051	9.1x10-7	DEG trans
8	104345143	ALAD	LMCD1	LMCD1:004	1.2x10-7	DEG trans
8	104345143	ALAD	LMCD1	LMCD1:006	3.4x10-7	DEG trans
8	104345143	ALAD	MYO18A	MYO18A:004	2.0x10-7	DEG trans
8	104345143	ALAD	MYO18A	MYO18A:003	5.3x10-7	DEG trans
8	104345143	ALAD	NDUFV1	NDUFV1:006	1.4x10-8	DEG trans
8	104345143	ALAD	NDUFV1	NDUFV1:007	6.6x10-7	DEG trans
8	104345143	ALAD	NEB	NEB:004	1.7x10-9	DEG trans
8	104345143	ALAD	NEB	NEB:012	1.6x10-7	DEG trans
8	104345143	ALAD	NRAP	NRAP:003	1.4x10-8	DEG trans
8	104345143	ALAD	NRAP	NRAP:025	3.2x10-8	DEG trans
8	104345143	ALAD	NRAP	NRAP:002	3.9x10-8	DEG trans
8	104345143	ALAD	NRAP	NRAP:004	1.8x10-7	DEG trans
8	104345143	ALAD	NRAP	NRAP:042	2.4x10-7	DEG trans
8	104345143	ALAD	NRAP	NRAP:032	5.6x10-7	DEG trans
8	104345143	ALAD	OGDH	OGDH:022	2.2x10-7	DEG trans
8	104345143	ALAD	OGDH	OGDH:020	2.3x10-7	DEG trans
8	104345143	ALAD	OGDH	OGDH:021	6.8x10-7	DEG trans
8	104345143	ALAD	PEBP1	PEBP1:004	9.9x10-8	DEG trans
8	104345143	ALAD	TTN	TTN:274	1.6x10-14	DEG trans
8	104345143	ALAD	TTN	TTN:275	1.6x10-14	DEG trans
8	104345143	ALAD	TTN	TTN:233	4.4x10-10	DEG trans
8	104345143	ALAD	TTN	TTN:007	2.7x10-8	DEG trans
8	104345143	ALAD	TTN	TTN:277	4.4x10-8	DEG trans
8	104345143	ALAD	TTN	TTN:008	6.7x10-8	DEG trans
8	104345143	ALAD	TTN	TTN:013	1.5x10-7	DEG trans
8	104345143	ALAD	TTN	TTN:232	1.5x10-7	DEG trans
8	104345143	ALAD	TTN	TTN:234	1.5x10-7	DEG trans
8	104345143	ALAD	TTN	TTN:248	1.5x10-7	DEG trans
8	104345143	ALAD	TTN	TTN:251	1.5x10-7	DEG trans
8	104345143	ALAD	TTN	TTN:270	1.5x10-7	DEG trans
8	104345143	ALAD	TTN	TTN:272	1.5x10-7	DEG trans
8	104345143	ALAD	TTN	TTN:273	1.5x10-7	DEG trans
8	104345143	ALAD	TTN	TTN:286	1.5x10-7	DEG trans
8	104345143	ALAD	TTN	TTN:276	1.8x10-7	DEG trans
8	104345143	ALAD	TTN	TTN:221	2.0x10-7	DEG trans
8	104345143	ALAD	TTN	TTN:009	2.8x10-7	DEG trans
8	104345143	ALAD	TTN	TTN:235	3.3x10-7	DEG trans
8	104345143	ALAD	USP13	USP13:001	6.2x10-7	DEG trans
8	104345143	ALAD	WNK1	WNK1:002	7.3x10-7	DEG trans
8	104345143	ALAD	ZC3H3	ZC3H3:001	6.5x10-7	DEG trans
8	104345143	ALAD	TNNC2	TNNC2:001	3.4x10-14	Trans
8	104345143	ALAD	ATP2A2	ATP2A2:019	2.2x10-10	Trans
8	104345143	ALAD	ROCK2	ROCK2:024	8.4x10-10	Trans
8	104345143	ALAD	MYH7	MYH7:029	8.7x10-10	Trans
8	104345143	ALAD	MYH7	MYH7:009	3.6x10-9	Trans
8	104345143	ALAD	MYH7	MYH7:033	3.7x10-9	Trans
8	104345143	ALAD	PSMC3	PSMC3:012	4.5x10-9	Trans
8	104345143	ALAD	ROCK2	ROCK2:023	6.0x10-9	Trans
8	104345143	ALAD	MYH7	MYH7:035	6.3x10-9	Trans
8	104345143	ALAD	CDH15	CDH15:001	1.2x10-8	Trans
8	104345143	ALAD	MYH7	MYH7:005	1.3x10-8	Trans
8	104345143	ALAD	ACSS2	ACSS2:001	1.5x10-8	Trans
8	104345143	ALAD	MYH7	MYH7:037	1.7x10-8	Trans
8	104345143	ALAD	GPD1	GPD1:002	1.9x10-8	Trans
8	104345143	ALAD	ALPK3	ALPK3:006	2.2x10-8	Trans
8	104345143	ALAD	MYH7	MYH7:006	3.0x10-8	Trans
8	104345143	ALAD	IVNS1ABP	IVNS1ABP:010	3.2x10-8	Trans
8	104345143	ALAD	MYOM3	MYOM3:001	3.6x10-8	Trans
8	104345143	ALAD	RYR1	RYR1:015	3.6x10-8	Trans
8	104345143	ALAD	MYH7	MYH7:016	3.9x10-8	Trans
8	104345143	ALAD	CAPN3	CAPN3:001	4.0x10-8	Trans
8	104345143	ALAD	ADCY2	ADCY2:001	4.4x10-8	Trans
8	104345143	ALAD	MYH7	MYH7:036	4.4x10-8	Trans
8	104345143	ALAD	RYR1	RYR1:017	4.6x10-8	Trans
8	104345143	ALAD	RYR1	RYR1:059	5.8x10-8	Trans
8	104345143	ALAD	IGF2R	IGF2R:012	5.9x10-8	Trans
8	104345143	ALAD	CAPN3	CAPN3:004	6.0x10-8	Trans
8	104345143	ALAD	MYOM3	MYOM3:002	6.3x10-8	Trans
8	104345143	ALAD	EIF3A	EIF3A:022	6.4x10-8	Trans
8	104345143	ALAD	POLR2A	POLR2A:026	6.6x10-8	Trans
8	104345143	ALAD	MTFR1L	MTFR1L:006	6.9x10-8	Trans
8	104345143	ALAD	TNIP1	TNIP1:006	7.4x10-8	Trans
8	104345143	ALAD	SVIL	SVIL:003	8.6x10-8	Trans
8	104345143	ALAD	EIF3A	EIF3A:002	8.8x10-8	Trans
8	104345143	ALAD	HADHA	HADHA:001	9.0x10-8	Trans
8	104345143	ALAD	MYH7	MYH7:030	9.2x10-8	Trans
8	104345143	ALAD	RYR1	RYR1:060	9.2x10-8	Trans
8	104345143	ALAD	TRIM54	TRIM54:009	1.1x10-7	Trans
8	104345143	ALAD	UBE4B	UBE4B:003	1.1x10-7	Trans
8	104345143	ALAD	MYOM3	MYOM3:035	1.2x10-7	Trans
8	104345143	ALAD	ACSS2	ACSS2:002	1.2x10-7	Trans
8	104345143	ALAD	MYOM1	MYOM1:035	1.2x10-7	Trans
8	104345143	ALAD	GPI	GPI:015	1.2x10-7	Trans
8	104345143	ALAD	ALPK3	ALPK3:005	1.3x10-7	Trans
8	104345143	ALAD	PFKM	PFKM:006	1.4x10-7	Trans
8	104345143	ALAD	GPI	GPI:014	1.4x10-7	Trans
8	104345143	ALAD	KIAA0368	KIAA0368:007	1.4x10-7	Trans
8	104345143	ALAD	RYR1	RYR1:016	1.4x10-7	Trans
8	104345143	ALAD	AMY2B	AMY2B:007	1.4x10-7	Trans
8	104345143	ALAD	TMEM234	TMEM234:001	1.4x10-7	Trans
8	104345143	ALAD	CLASP2	CLASP2:003	1.5x10-7	Trans
8	104345143	ALAD	NUP98	NUP98:009	1.5x10-7	Trans
8	104345143	ALAD	ACTA1	ACTA1:003	1.5x10-7	Trans
8	104345143	ALAD	AMY2B	AMY2B:006	1.6x10-7	Trans
8	104345143	ALAD	GEMIN5	GEMIN5:023	1.6x10-7	Trans
8	104345143	ALAD	MRPS18B	MRPS18B:007	1.6x10-7	Trans
8	104345143	ALAD	MYH7	MYH7:010	1.6x10-7	Trans
8	104345143	ALAD	DYRK1B	DYRK1B:003	1.7x10-7	Trans
8	104345143	ALAD	HADHA	HADHA:005	1.7x10-7	Trans
8	104345143	ALAD	MYOM3	MYOM3:004	1.7x10-7	Trans
8	104345143	ALAD	MYOM1	MYOM1:032	1.8x10-7	Trans
8	104345143	ALAD	TNIP1	TNIP1:004	1.8x10-7	Trans
8	104345143	ALAD	RYR1	RYR1:061	1.8x10-7	Trans
8	104345143	ALAD	UNC45B	UNC45B:020	1.9x10-7	Trans
8	104345143	ALAD	EEF2	EEF2:012	2.0x10-7	Trans
8	104345143	ALAD	DES	DES:007	2.0x10-7	Trans
8	104345143	ALAD	EIF3A	EIF3A:016	2.0x10-7	Trans
8	104345143	ALAD	ENO3	ENO3:004	2.2x10-7	Trans
8	104345143	ALAD	EIF3A	EIF3A:021	2.2x10-7	Trans
8	104345143	ALAD	KPNB1	KPNB1:001	2.3x10-7	Trans
8	104345143	ALAD	SIRT2	SIRT2:014	2.3x10-7	Trans
8	104345143	ALAD	GPD1	GPD1:008	2.3x10-7	Trans
8	104345143	ALAD	TACC2	TACC2:026	2.4x10-7	Trans
8	104345143	ALAD	RYR1	RYR1:034	2.4x10-7	Trans
8	104345143	ALAD	CLIP1	CLIP1:024	2.5x10-7	Trans
8	104345143	ALAD	IVNS1ABP	IVNS1ABP:012	2.6x10-7	Trans
8	104345143	ALAD	EEF2	EEF2:011	2.6x10-7	Trans
8	104345143	ALAD	EEF2	EEF2:014	2.7x10-7	Trans
8	104345143	ALAD	SIRT2	SIRT2:016	2.8x10-7	Trans
8	104345143	ALAD	MYH1	MYH1:010	2.8x10-7	Trans
8	104345143	ALAD	TACC2	TACC2:027	2.9x10-7	Trans
8	104345143	ALAD	PHKB	PHKB:027	3.0x10-7	Trans
8	104345143	ALAD	HADHA	HADHA:002	3.1x10-7	Trans
8	104345143	ALAD	FXR1	FXR1:001	3.2x10-7	Trans
8	104345143	ALAD	MYOM1	MYOM1:031	3.3x10-7	Trans
8	104345143	ALAD	PHKB	PHKB:028	3.4x10-7	Trans
8	104345143	ALAD	DYSF	DYSF:006	3.5x10-7	Trans
8	104345143	ALAD	EWSR1	EWSR1:002	3.7x10-7	Trans
8	104345143	ALAD	MYOM1	MYOM1:036	3.7x10-7	Trans
8	104345143	ALAD	MYBPC1	MYBPC1:029	4.0x10-7	Trans
8	104345143	ALAD	PFKM	PFKM:022	4.1x10-7	Trans
8	104345143	ALAD	MYH7	MYH7:004	4.2x10-7	Trans
8	104345143	ALAD	RYR1	RYR1:058	4.2x10-7	Trans
8	104345143	ALAD	ACTA1	ACTA1:002	4.3x10-7	Trans
8	104345143	ALAD	MYOM3	MYOM3:034	4.3x10-7	Trans
8	104345143	ALAD	MYH1	MYH1:004	4.3x10-7	Trans
8	104345143	ALAD	PIK3R1	PIK3R1:002	4.3x10-7	Trans
8	104345143	ALAD	PRPF6	PRPF6:021	4.4x10-7	Trans
8	104345143	ALAD	KIAA0368	KIAA0368:008	4.5x10-7	Trans
8	104345143	ALAD	KIAA0368	KIAA0368:010	4.6x10-7	Trans
8	104345143	ALAD	EEF1A2	EEF1A2:001	4.7x10-7	Trans
8	104345143	ALAD	PERM1	PERM1:001	5.0x10-7	Trans
8	104345143	ALAD	IVNS1ABP	IVNS1ABP:003	5.2x10-7	Trans
8	104345143	ALAD	EIF3A	EIF3A:004	5.2x10-7	Trans
8	104345143	ALAD	TACC2	TACC2:029	5.3x10-7	Trans
8	104345143	ALAD	PSMD2	PSMD2:003	5.4x10-7	Trans
8	104345143	ALAD	USP47	USP47:004	5.5x10-7	Trans
8	104345143	ALAD	BLMH	BLMH:001	5.6x10-7	Trans
8	104345143	ALAD	ENO3	ENO3:002	5.6x10-7	Trans
8	104345143	ALAD	LOC520988	LOC520988:020	5.7x10-7	Trans
8	104345143	ALAD	DCAF11	DCAF11:015	6.2x10-7	Trans
8	104345143	ALAD	EEF1A2	EEF1A2:002	6.2x10-7	Trans
8	104345143	ALAD	TMOD4	TMOD4:007	6.6x10-7	Trans
8	104345143	ALAD	ATP2A1	ATP2A1:003	6.7x10-7	Trans
8	104345143	ALAD	SVIL	SVIL:006	6.7x10-7	Trans
8	104345143	ALAD	CAPN3	CAPN3:003	6.8x10-7	Trans
8	104345143	ALAD	ENO3	ENO3:012	6.9x10-7	Trans
8	104345143	ALAD	EIF3A	EIF3A:017	7.0x10-7	Trans
8	104345143	ALAD	RYR1	RYR1:063	7.3x10-7	Trans
8	104345143	ALAD	KIAA0368	KIAA0368:047	7.3x10-7	Trans
8	104345143	ALAD	RYR1	RYR1:062	7.4x10-7	Trans
8	104345143	ALAD	TNPO3	TNPO3:021	7.5x10-7	Trans
8	104345143	ALAD	MYH1	MYH1:011	7.6x10-7	Trans
8	104345143	ALAD	LOC786966	LOC786966:010	7.7x10-7	Trans
8	104345143	ALAD	R3HDM2	R3HDM2:004	7.7x10-7	Trans
8	104345143	ALAD	USP47	USP47:002	8.3x10-7	Trans
8	104345143	ALAD	ENO3	ENO3:011	8.4x10-7	Trans
8	104345143	ALAD	SVIL	SVIL:005	8.4x10-7	Trans
8	104345143	ALAD	EWSR1	EWSR1:003	8.4x10-7	Trans
8	104345143	ALAD	EEF2K	EEF2K:013	8.5x10-7	Trans
8	104345143	ALAD	DYSF	DYSF:050	8.5x10-7	Trans
8	104345143	ALAD	TCEB3	TCEB3:005	8.6x10-7	Trans
8	104345143	ALAD	TACC2	TACC2:025	8.6x10-7	Trans
8	104345143	ALAD	HECTD1-2	HECTD1-2:024	8.7x10-7	Trans
8	104345143	ALAD	MYH2	MYH2:030	8.8x10-7	Trans
8	104345143	ALAD	PFKM	PFKM:007	9.0x10-7	Trans
8	104345143	ALAD	IVNS1ABP	IVNS1ABP:011	9.1x10-7	Trans
8	104345143	ALAD	RYR1	RYR1:057	9.3x10-7	Trans
8	104345143	ALAD	EWSR1	EWSR1:001	9.4x10-7	Trans
8	104345143	ALAD	MYH7	MYH7:015	9.8x10-7	Trans
8	92924658	RNF20	JAK1	JAK1:016	3.6x10-8	DEG trans
8	92924658	RNF20	RERE	RERE:024	3.1x10-7	DEG trans
8	92924658	RNF20	TMEM131	TMEM131:038	6.6x10-7	DEG trans
8	92924658	RNF20	EIF4B	EIF4B:008	8.6x10-9	Trans
8	92924658	RNF20	SVIL	SVIL:031	2.7x10-8	Trans
8	92924658	RNF20	ARHGAP35	ARHGAP35:004	4.1x10-8	Trans
8	92924658	RNF20	SVIL	SVIL:032	4.2x10-8	Trans
8	92924658	RNF20	SVIL	SVIL:007	1.0x10-7	Trans
8	92924658	RNF20	KPNB1	KPNB1:003	1.5x10-7	Trans
8	92924658	RNF20	CAP2	CAP2:012	2.0x10-7	Trans
8	92924658	RNF20	MAPKAPK2	MAPKAPK2:004	2.0x10-7	Trans
8	92924658	RNF20	RDX	RDX:002	2.1x10-7	Trans
8	92924658	RNF20	MYH1	MYH1:011	2.4x10-7	Trans
8	92924658	RNF20	EIF4B	EIF4B:007	2.5x10-7	Trans
8	92924658	RNF20	UBR3	UBR3:019	2.5x10-7	Trans
8	92924658	RNF20	SPEG	SPEG:033	5.1x10-7	Trans
8	92924658	RNF20	MRPS27	MRPS27:007	5.7x10-7	Trans
8	92924658	RNF20	IVNS1ABP	IVNS1ABP:013	5.8x10-7	Trans
8	92924658	RNF20	LONP2	LONP2:013	6.7x10-7	Trans
8	92924658	RNF20	PRPF6	PRPF6:021	7.3x10-7	Trans
8	92924658	RNF20	SORBS1	SORBS1:004	8.4x10-7	Trans
8	92924658	RNF20	ARHGAP35	ARHGAP35:005	9.3x10-7	Trans
8	92924658	RNF20	EIF3I	EIF3I:010	9.6x10-7	Trans
8	95762113	OR13F1	JAK1	JAK1:016	5.3x10-8	DEG trans
8	95762113	OR13F1	RERE	RERE:024	4.0x10-7	DEG trans
8	95762113	OR13F1	TMEM131	TMEM131:038	7.5x10-7	DEG trans
8	95762113	OR13F1	EIF4B	EIF4B:008	1.1x10-8	Trans
8	95762113	OR13F1	SVIL	SVIL:031	3.2x10-8	Trans
8	95762113	OR13F1	ARHGAP35	ARHGAP35:004	4.6x10-8	Trans
8	95762113	OR13F1	SVIL	SVIL:032	5.2x10-8	Trans
8	95762113	OR13F1	SVIL	SVIL:007	1.4x10-7	Trans
8	95762113	OR13F1	KPNB1	KPNB1:003	1.6x10-7	Trans
8	95762113	OR13F1	MAPKAPK2	MAPKAPK2:004	1.9x10-7	Trans
8	95762113	OR13F1	RDX	RDX:002	2.0x10-7	Trans
8	95762113	OR13F1	CAP2	CAP2:012	2.2x10-7	Trans
8	95762113	OR13F1	UBR3	UBR3:019	3.0x10-7	Trans
8	95762113	OR13F1	MYH1	MYH1:011	3.1x10-7	Trans
8	95762113	OR13F1	EIF4B	EIF4B:007	3.1x10-7	Trans
8	95762113	OR13F1	IVNS1ABP	IVNS1ABP:013	6.2x10-7	Trans
8	95762113	OR13F1	SPEG	SPEG:033	6.4x10-7	Trans
8	95762113	OR13F1	MRPS27	MRPS27:007	8.1x10-7	Trans
8	95762113	OR13F1	LONP2	LONP2:013	8.4x10-7	Trans
8	95762113	OR13F1	PRPF6	PRPF6:021	8.5x10-7	Trans
8	95762113	OR13F1	ARHGAP35	ARHGAP35:005	9.2x10-7	Trans
8	95762113	OR13F1	SORBS1	SORBS1:004	9.6x10-7	Trans
14	57184022	PKHD1L1	NEB	NEB:012	6.1x10-7	DEG trans
14	57184022	PKHD1L1	TTN	TTN:232	1.1x10-8	DEG trans
14	57184022	PKHD1L1	TTN	TTN:234	1.1x10-8	DEG trans
14	57184022	PKHD1L1	TTN	TTN:248	1.1x10-8	DEG trans
14	57184022	PKHD1L1	TTN	TTN:251	1.1x10-8	DEG trans
14	57184022	PKHD1L1	TTN	TTN:270	1.1x10-8	DEG trans
14	57184022	PKHD1L1	TTN	TTN:272	1.1x10-8	DEG trans
14	57184022	PKHD1L1	TTN	TTN:273	1.1x10-8	DEG trans
14	57184022	PKHD1L1	TTN	TTN:286	1.1x10-8	DEG trans
14	57184022	PKHD1L1	TTN	TTN:274	2.9x10-7	DEG trans
14	57184022	PKHD1L1	TTN	TTN:275	2.9x10-7	DEG trans
14	57184022	PKHD1L1	TTN	TTN:276	3.8x10-7	DEG trans
14	57184022	PKHD1L1	MAST4	MAST4:006	8.8x10-8	Trans
14	57184022	PKHD1L1	MYH1	MYH1:034	1.0x10-7	Trans
14	57184022	PKHD1L1	ATP2A1	ATP2A1:006	1.1x10-7	Trans
14	57184022	PKHD1L1	DCAF10	DCAF10:002	1.9x10-7	Trans
14	57184022	PKHD1L1	MYH1	MYH1:033	2.0x10-7	Trans
14	57184022	PKHD1L1	MYH1	MYH1:009	2.9x10-7	Trans
14	57184022	PKHD1L1	MYH1	MYH1:036	3.1x10-7	Trans
14	57184022	PKHD1L1	HBP1	HBP1:011	3.4x10-7	Trans
14	57184022	PKHD1L1	MYH1	MYH1:035	4.5x10-7	Trans
14	57184022	PKHD1L1	POLK	POLK:003	7.7x10-7	Trans
14	57184022	PKHD1L1	ATP2A1	ATP2A1:005	9.4x10-7	Trans
14	57184022	PKHD1L1	MYOM1	MYOM1:029	9.7x10-7	Trans
15	25536733	SNORA3	CHD7	CHD7:024	9.4x10-7	DEG trans
15	25536733	SNORA3	GOT1	GOT1:008	2.2x10-7	DEG trans
15	25536733	SNORA3	TTN	TTN:233	3.5x10-10	DEG trans
15	25536733	SNORA3	TTN	TTN:232	1.4x10-7	DEG trans
15	25536733	SNORA3	TTN	TTN:234	1.4x10-7	DEG trans
15	25536733	SNORA3	TTN	TTN:248	1.4x10-7	DEG trans
15	25536733	SNORA3	TTN	TTN:251	1.4x10-7	DEG trans
15	25536733	SNORA3	TTN	TTN:270	1.4x10-7	DEG trans
15	25536733	SNORA3	TTN	TTN:272	1.4x10-7	DEG trans
15	25536733	SNORA3	TTN	TTN:273	1.4x10-7	DEG trans
15	25536733	SNORA3	TTN	TTN:286	1.4x10-7	DEG trans
15	25536733	SNORA3	TTN	TTN:235	2.3x10-7	DEG trans
15	25536733	SNORA3	CAND1	CAND1:007	9.9x10-9	Trans
15	25536733	SNORA3	MYOM2	MYOM2:032	1.1x10-8	Trans
15	25536733	SNORA3	IREB2	IREB2:012	2.8x10-8	Trans
15	25536733	SNORA3	MON2	MON2:007	4.2x10-8	Trans
15	25536733	SNORA3	MYOM2	MYOM2:031	5.7x10-8	Trans
15	25536733	SNORA3	ARIH2	ARIH2:014	1.0x10-7	Trans
15	25536733	SNORA3	UBR3	UBR3:031	1.1x10-7	Trans
15	25536733	SNORA3	MRGBP	MRGBP:002	1.1x10-7	Trans
15	25536733	SNORA3	IREB2	IREB2:019	1.4x10-7	Trans
15	25536733	SNORA3	MYOM2	MYOM2:029	1.9x10-7	Trans
15	25536733	SNORA3	UBR3	UBR3:030	3.2x10-7	Trans
15	25536733	SNORA3	MYOM1	MYOM1:029	3.4x10-7	Trans
15	25536733	SNORA3	SIRT1	SIRT1:007	3.5x10-7	Trans
15	25536733	SNORA3	KLHDC3	KLHDC3:003	3.6x10-7	Trans
15	25536733	SNORA3	PHYH	PHYH:003	5.7x10-7	Trans
15	25536733	SNORA3	PGM1	PGM1:001	6.9x10-7	Trans
15	25536733	SNORA3	MYOM1	MYOM1:028	7.3x10-7	Trans
15	25536733	SNORA3	IREB2	IREB2:011	8.1x10-7	Trans
15	25536733	SNORA3	UBR3	UBR3:029	8.4x10-7	Trans
15	25536733	SNORA3	PGM1	PGM1:003	9.0x10-7	Trans
15	25536733	SNORA3	USP24	USP24:045	9.1x10-7	Trans
15	25536733	SNORA3	SHMT2	SHMT2:010	9.1x10-7	Trans
15	35729304	NUCB2	IBTK	IBTK:008	3.2x10-7	DEG trans
15	35729304	NUCB2	SETD1A	SETD1A:018	3.8x10-7	DEG trans
15	35729304	NUCB2	TTC3	TTC3:025	8.8x10-7	DEG trans
15	35729304	NUCB2	PPP1R3A	PPP1R3A:001	1.4x10-9	Trans
15	35729304	NUCB2	CSDE1	CSDE1:008	9.0x10-9	Trans
15	35729304	NUCB2	SCYL2	SCYL2:009	1.7x10-8	Trans
15	35729304	NUCB2	KPNA3	KPNA3:013	2.0x10-8	Trans
15	35729304	NUCB2	COPB1	COPB1:009	4.7x10-8	Trans
15	35729304	NUCB2	LRRC39	LRRC39:005	5.0x10-8	Trans
15	35729304	NUCB2	ZFC3H1	ZFC3H1:021	5.2x10-8	Trans
15	35729304	NUCB2	CSDE1	CSDE1:007	6.9x10-8	Trans
15	35729304	NUCB2	CSDE1	CSDE1:009	8.1x10-8	Trans
15	35729304	NUCB2	ACADVL	ACADVL:015	9.2x10-8	Trans
15	35729304	NUCB2	IPO11	IPO11:012	1.1x10-7	Trans
15	35729304	NUCB2	AZIN1	AZIN1:011	1.2x10-7	Trans
15	35729304	NUCB2	WAPAL	WAPAL:013	1.2x10-7	Trans
15	35729304	NUCB2	PPP1R3A	PPP1R3A:004	1.3x10-7	Trans
15	35729304	NUCB2	MYOM2	MYOM2:031	2.4x10-7	Trans
15	35729304	NUCB2	MON2	MON2:006	2.4x10-7	Trans
15	35729304	NUCB2	AGL	AGL:026	2.6x10-7	Trans
15	35729304	NUCB2	RPL22L1	RPL22L1:001	3.6x10-7	Trans
15	35729304	NUCB2	UBR3	UBR3:016	3.9x10-7	Trans
15	35729304	NUCB2	MYOM2	MYOM2:027	4.0x10-7	Trans
15	35729304	NUCB2	COPB1	COPB1:007	4.2x10-7	Trans
15	35729304	NUCB2	FAM63B	FAM63B:006	4.2x10-7	Trans
15	35729304	NUCB2	AGL	AGL:029	4.9x10-7	Trans
15	35729304	NUCB2	SOS2	SOS2:016	5.1x10-7	Trans
15	35729304	NUCB2	PTPN4	PTPN4:026	5.1x10-7	Trans
15	35729304	NUCB2	CSDE1	CSDE1:006	7.4x10-7	Trans
15	35729304	NUCB2	ACADVL	ACADVL:014	7.8x10-7	Trans
15	35729304	NUCB2	COPB1	COPB1:008	8.1x10-7	Trans
15	35729304	NUCB2	ROCK2	ROCK2:032	8.3x10-7	Trans
15	35729304	NUCB2	PPM1B	PPM1B:004	9.9x10-7	Trans
16	75296157	SYT14	GMPS	GMPS:009	4.1x10-7	DEG trans
16	75296157	SYT14	NAA15	NAA15:002	3.1x10-7	DEG trans
16	75296157	SYT14	OPA1	OPA1:010	1.1x10-7	DEG trans
16	75296157	SYT14	PRKAA1	PRKAA1:007	3.8x10-7	DEG trans
16	75296157	SYT14	CSDE1	CSDE1:008	1.5x10-8	Trans
16	75296157	SYT14	TAX1BP1	TAX1BP1:009	1.9x10-8	Trans
16	75296157	SYT14	SNX13	SNX13:004	3.1x10-8	Trans
16	75296157	SYT14	TAX1BP1	TAX1BP1:008	3.6x10-8	Trans
16	75296157	SYT14	CSDE1	CSDE1:010	9.1x10-8	Trans
16	75296157	SYT14	USP38	USP38:005	2.1x10-7	Trans
16	75296157	SYT14	PPP2R5A	PPP2R5A:003	2.3x10-7	Trans
16	75296157	SYT14	CSE1L	CSE1L:012	2.6x10-7	Trans
16	75296157	SYT14	KIF5B	KIF5B:011	2.6x10-7	Trans
16	75296157	SYT14	CCT4	CCT4:007	2.8x10-7	Trans
16	75296157	SYT14	KPNA4	KPNA4:006	3.7x10-7	Trans
16	75296157	SYT14	UBR3	UBR3:019	4.5x10-7	Trans
16	75296157	SYT14	WAPAL	WAPAL:011	4.7x10-7	Trans
16	75296157	SYT14	UGP2	UGP2:004	6.8x10-7	Trans
16	75296157	SYT14	FXR1	FXR1:009	7.3x10-7	Trans
16	75296157	SYT14	KIF5B	KIF5B:012	7.9x10-7	Trans
18	61257126	ENSBTAG00000000336	DST	DST:069	2.4x10-11	DEG trans
18	61257126	ENSBTAG00000000336	DST	DST:070	4.4x10-11	DEG trans
18	61257126	ENSBTAG00000000336	GOT2	GOT2:001	2.0x10-7	DEG trans
18	61257126	ENSBTAG00000000336	MYO18B	MYO18B:030	2.5x10-7	DEG trans
18	61257126	ENSBTAG00000000336	TTN	TTN:043	4.8x10-12	DEG trans
18	61257126	ENSBTAG00000000336	TTN	TTN:038	1.6x10-10	DEG trans
18	61257126	ENSBTAG00000000336	TTN	TTN:041	9.7x10-9	DEG trans
18	61257126	ENSBTAG00000000336	TTN	TTN:040	4.8x10-8	DEG trans
18	61257126	ENSBTAG00000000336	TTN	TTN:031	8.3x10-8	DEG trans
18	61257126	ENSBTAG00000000336	TTN	TTN:039	1.6x10-7	DEG trans
18	61257126	ENSBTAG00000000336	TTN	TTN:030	3.2x10-7	DEG trans
18	61257126	ENSBTAG00000000336	ARID1B	ARID1B:001	1.3x10-8	Trans
18	61257126	ENSBTAG00000000336	KCNN3	KCNN3:020	1.1x10-7	Trans
18	61257126	ENSBTAG00000000336	ATXN10	ATXN10:003	1.8x10-7	Trans
18	61257126	ENSBTAG00000000336	LOC104970836	LOC104970836:002	2.0x10-7	Trans
18	61257126	ENSBTAG00000000336	MEGF8	MEGF8:002	2.5x10-7	Trans
18	61257126	ENSBTAG00000000336	C10H15orf57	C10H15orf57:002	2.8x10-7	Trans
18	61257126	ENSBTAG00000000336	KCNQ5	KCNQ5:012	3.2x10-7	Trans
18	61257126	ENSBTAG00000000336	PROSC	PROSC:008	4.2x10-7	Trans
18	61257126	ENSBTAG00000000336	ARL2	ARL2:004	6.0x10-7	Trans
18	61257126	ENSBTAG00000000336	SAMD4A	SAMD4A:012	6.3x10-7	Trans
18	61257126	ENSBTAG00000000336	MIR2904-2	MIR2904-2:003	6.8x10-7	Trans
18	61257126	ENSBTAG00000000336	DDA1	DDA1:001	7.3x10-7	Trans
18	61257126	ENSBTAG00000000336	OXNAD1	OXNAD1:007	7.4x10-7	Trans
18	61257126	ENSBTAG00000000336	COMMD1	COMMD1:003	7.9x10-7	Trans
