# Supplementary material for: Identification of eQTLs and sQTLs associated with meat quality in beef
Source: BMC Genomics. 2020 Jan 30;21:104. doi: 10.1186/s12864-020-6520-5 (PMC6993519; doi:10.1186/s12864-020-6520-5)
Supplement: Supplementary file 6 — Additional file 6. Enriched terms identified by DAVID Bioinformatic Resources 6.8 server functional classification analysis. These terms were found enriched when performing analysis inside each expression or splicing master regulator cluster, or across regulated genes. The QTL mapping was performed in longissimus dorsi muscle sampled from a multibreed Angus-Brahman herd. [file 12864_2020_6520_MOESM6_ESM.xls]

## Sheet: Additional file 6
Expression regulated genes
Annotation Cluster 1	Enrichment Score:	3.65094
Category	Term	Count	%	PValue	AdjPValue	Genes
UP_KEYWORDS	Glycolysis	10	1.82815	4.7x10-7	1.2x10-4	ENSBTAG00000006396	ENSBTAG00000000286	ENSBTAG00000008895	ENSBTAG00000001601	ENSBTAG00000005534	ENSBTAG00000006029	ENSBTAG00000019782	ENSBTAG00000014547	ENSBTAG00000012927	ENSBTAG00000010658
KEGG_PATHWAY	bta00010:Glycolysis / Gluconeogenesis	14	2.55941	5.5x10-7	1.1x10-4	ENSBTAG00000000286	ENSBTAG00000008895	ENSBTAG00000001601	ENSBTAG00000021724	ENSBTAG00000004281	ENSBTAG00000005773	ENSBTAG00000014547	ENSBTAG00000012927	ENSBTAG00000010658	ENSBTAG00000006396	ENSBTAG00000008683	ENSBTAG00000005534	ENSBTAG00000019011	ENSBTAG00000019782
KEGG_PATHWAY	bta01200:Carbon metabolism	14	2.55941	2.0x10-3	6.6x10-2	ENSBTAG00000006396	ENSBTAG00000006227	ENSBTAG00000006075	ENSBTAG00000000286	ENSBTAG00000001601	ENSBTAG00000004281	ENSBTAG00000005534	ENSBTAG00000021724	ENSBTAG00000006029	ENSBTAG00000019782	ENSBTAG00000014547	ENSBTAG00000012927	ENSBTAG00000010658	ENSBTAG00000006759
KEGG_PATHWAY	bta01130:Biosynthesis of antibiotics	21	3.83912	3.0x10-3	7.7x10-2	ENSBTAG00000000286	ENSBTAG00000008895	ENSBTAG00000013068	ENSBTAG00000001601	ENSBTAG00000004281	ENSBTAG00000021724	ENSBTAG00000005773	ENSBTAG00000006029	ENSBTAG00000014547	ENSBTAG00000012927	ENSBTAG00000007840	ENSBTAG00000006759	ENSBTAG00000016740	ENSBTAG00000010658	ENSBTAG00000006396	ENSBTAG00000006227	ENSBTAG00000008683	ENSBTAG00000006075	ENSBTAG00000005534	ENSBTAG00000019011	ENSBTAG00000019782
Master regulator:	NTF3
Annotation Cluster 1	Enrichment Score:	8.41337
Category	Term	Count	%	PValue	AdjPValue	Genes
UP_KEYWORDS	Mitochondrion	23	37.7049	1.8x10-12	1.9x10-10	ENSBTAG00000008731	ENSBTAG00000018188	ENSBTAG00000019096	ENSBTAG00000021776	ENSBTAG00000017267	ENSBTAG00000003307	ENSBTAG00000001521	ENSBTAG00000006029	ENSBTAG00000012072	ENSBTAG00000012232	ENSBTAG00000006759	ENSBTAG00000020405	ENSBTAG00000004348	ENSBTAG00000019419	ENSBTAG00000016079	ENSBTAG00000001855	ENSBTAG00000006227	ENSBTAG00000006075	ENSBTAG00000004118	ENSBTAG00000004910	ENSBTAG00000030942	ENSBTAG00000018483	ENSBTAG00000003728
KEGG_PATHWAY	bta00190:Oxidative phosphorylation	12	19.6721	1.5x10-11	1.0x10-9	ENSBTAG00000016079	ENSBTAG00000018188	ENSBTAG00000019096	ENSBTAG00000021776	ENSBTAG00000017267	ENSBTAG00000001521	ENSBTAG00000012072	ENSBTAG00000018483	ENSBTAG00000003728	ENSBTAG00000012232	ENSBTAG00000020405	ENSBTAG00000019419
UP_KEYWORDS	Respiratory chain	10	16.3934	2.3x10-11	1.2x10-9	ENSBTAG00000018188	ENSBTAG00000019096	ENSBTAG00000021776	ENSBTAG00000001521	ENSBTAG00000012072	ENSBTAG00000018483	ENSBTAG00000003728	ENSBTAG00000012232	ENSBTAG00000020405	ENSBTAG00000019419
UP_KEYWORDS	Transit peptide	17	27.8689	4.3x10-11	1.5x10-9	ENSBTAG00000008731	ENSBTAG00000019096	ENSBTAG00000021776	ENSBTAG00000017267	ENSBTAG00000006029	ENSBTAG00000012072	ENSBTAG00000012232	ENSBTAG00000006759	ENSBTAG00000004348	ENSBTAG00000019419	ENSBTAG00000006227	ENSBTAG00000001855	ENSBTAG00000016079	ENSBTAG00000006075	ENSBTAG00000004118	ENSBTAG00000018483	ENSBTAG00000003728
KEGG_PATHWAY	bta05012:Parkinson's disease	12	19.6721	4.4x10-11	1.5x10-9	ENSBTAG00000016079	ENSBTAG00000018188	ENSBTAG00000019096	ENSBTAG00000021776	ENSBTAG00000017267	ENSBTAG00000001521	ENSBTAG00000012072	ENSBTAG00000018483	ENSBTAG00000003728	ENSBTAG00000012232	ENSBTAG00000020405	ENSBTAG00000019419
KEGG_PATHWAY	bta04932:Non-alcoholic fatty liver disease (NAFLD)	12	19.6721	3.0x10-10	6.7x10-9	ENSBTAG00000016079	ENSBTAG00000018188	ENSBTAG00000019096	ENSBTAG00000021776	ENSBTAG00000017267	ENSBTAG00000001521	ENSBTAG00000012072	ENSBTAG00000018483	ENSBTAG00000003728	ENSBTAG00000012232	ENSBTAG00000020405	ENSBTAG00000019419
UP_KEYWORDS	Electron transport	10	16.3934	3.9x10-10	1.0x10-8	ENSBTAG00000018188	ENSBTAG00000019096	ENSBTAG00000021776	ENSBTAG00000001521	ENSBTAG00000012072	ENSBTAG00000018483	ENSBTAG00000003728	ENSBTAG00000012232	ENSBTAG00000020405	ENSBTAG00000019419
KEGG_PATHWAY	bta05010:Alzheimer's disease	12	19.6721	4.3x10-10	7.2x10-9	ENSBTAG00000016079	ENSBTAG00000018188	ENSBTAG00000019096	ENSBTAG00000021776	ENSBTAG00000017267	ENSBTAG00000001521	ENSBTAG00000012072	ENSBTAG00000018483	ENSBTAG00000003728	ENSBTAG00000012232	ENSBTAG00000020405	ENSBTAG00000019419
KEGG_PATHWAY	bta05016:Huntington's disease	12	19.6721	6.8x10-10	9.2x10-9	ENSBTAG00000016079	ENSBTAG00000018188	ENSBTAG00000019096	ENSBTAG00000021776	ENSBTAG00000017267	ENSBTAG00000001521	ENSBTAG00000012072	ENSBTAG00000018483	ENSBTAG00000003728	ENSBTAG00000012232	ENSBTAG00000020405	ENSBTAG00000019419
UP_SEQ_FEATURE	transit peptide:Mitochondrion	17	27.8689	1.7x10-9	1.8x10-7	ENSBTAG00000008731	ENSBTAG00000019096	ENSBTAG00000021776	ENSBTAG00000017267	ENSBTAG00000006029	ENSBTAG00000012072	ENSBTAG00000012232	ENSBTAG00000006759	ENSBTAG00000004348	ENSBTAG00000019419	ENSBTAG00000006227	ENSBTAG00000001855	ENSBTAG00000016079	ENSBTAG00000006075	ENSBTAG00000004118	ENSBTAG00000018483	ENSBTAG00000003728
UP_KEYWORDS	Mitochondrion inner membrane	12	19.6721	4.5x10-9	9.5x10-8	ENSBTAG00000016079	ENSBTAG00000018188	ENSBTAG00000019096	ENSBTAG00000021776	ENSBTAG00000004910	ENSBTAG00000017267	ENSBTAG00000003307	ENSBTAG00000001521	ENSBTAG00000018483	ENSBTAG00000003728	ENSBTAG00000012232	ENSBTAG00000020405
KEGG_PATHWAY	bta01100:Metabolic pathways	19	31.1475	8.8x10-7	1.0x10-5	ENSBTAG00000018188	ENSBTAG00000021776	ENSBTAG00000019096	ENSBTAG00000017267	ENSBTAG00000008240	ENSBTAG00000001521	ENSBTAG00000006029	ENSBTAG00000012072	ENSBTAG00000012232	ENSBTAG00000006759	ENSBTAG00000020405	ENSBTAG00000019419	ENSBTAG00000006227	ENSBTAG00000016079	ENSBTAG00000006075	ENSBTAG00000004118	ENSBTAG00000018483	ENSBTAG00000003728	ENSBTAG00000001405
UP_KEYWORDS	Transport	15	24.5902	4.9x10-5	8.6x10-4	ENSBTAG00000018188	ENSBTAG00000021776	ENSBTAG00000019096	ENSBTAG00000001521	ENSBTAG00000012072	ENSBTAG00000021731	ENSBTAG00000009167	ENSBTAG00000012232	ENSBTAG00000020405	ENSBTAG00000019419	ENSBTAG00000030566	ENSBTAG00000004910	ENSBTAG00000018483	ENSBTAG00000003728	ENSBTAG00000014936
Annotation Cluster 2	Enrichment Score:	4.06889
Category	Term	Count	%	PValue	AdjPValue	Genes
UP_KEYWORDS	Respiratory chain	10	16.3934	2.3x10-11	1.2x10-9	ENSBTAG00000018188	ENSBTAG00000019096	ENSBTAG00000021776	ENSBTAG00000001521	ENSBTAG00000012072	ENSBTAG00000018483	ENSBTAG00000003728	ENSBTAG00000012232	ENSBTAG00000020405	ENSBTAG00000019419
UP_KEYWORDS	Electron transport	10	16.3934	3.9x10-10	1.0x10-8	ENSBTAG00000018188	ENSBTAG00000019096	ENSBTAG00000021776	ENSBTAG00000001521	ENSBTAG00000012072	ENSBTAG00000018483	ENSBTAG00000003728	ENSBTAG00000012232	ENSBTAG00000020405	ENSBTAG00000019419
Master regulator:	TM4SF1
Annotation Cluster 1	Enrichment Score:	2.51481
Category	Term	Count	%	PValue	AdjPValue	Genes
GOTERM_BP_DIRECT	GO:0006351~transcription, DNA-templated	10	19.2308	7.8x10-3	4.4x10-5	ENSBTAG00000011074	ENSBTAG00000021523	ENSBTAG00000003545	ENSBTAG00000009905	ENSBTAG00000001225	ENSBTAG00000001160	ENSBTAG00000008695	ENSBTAG00000026523	ENSBTAG00000019255	ENSBTAG00000001552
UP_KEYWORDS	Nucleus	15	28.8462	1.2x10-3	3.4x10-2	ENSBTAG00000009905	ENSBTAG00000002693	ENSBTAG00000026523	ENSBTAG00000032436	ENSBTAG00000019255	ENSBTAG00000024909	ENSBTAG00000009488	ENSBTAG00000011074	ENSBTAG00000021523	ENSBTAG00000003545	ENSBTAG00000001225	ENSBTAG00000001160	ENSBTAG00000015771	ENSBTAG00000000711	ENSBTAG00000001552
Splicing regulated genes
Annotation Cluster 1	Enrichment Score:	3.21627
Category	Term	Count	%	PValue	AdjPValue	Genes
KEGG_PATHWAY	bta01200:Carbon metabolism	14	6.89655	6.0x10-7	1.1x10-4	ENSBTAG00000000286	ENSBTAG00000015038	ENSBTAG00000013303	ENSBTAG00000006029	ENSBTAG00000011960	ENSBTAG00000014547	ENSBTAG00000006396	ENSBTAG00000004371	ENSBTAG00000005534	ENSBTAG00000006429	ENSBTAG00000002866	ENSBTAG00000019782	ENSBTAG00000007172	ENSBTAG00000031500
KEGG_PATHWAY	bta01230:Biosynthesis of amino acids	10	4.92611	4.0x10-6	3.8x10-4	ENSBTAG00000000286	ENSBTAG00000004371	ENSBTAG00000005534	ENSBTAG00000006429	ENSBTAG00000002866	ENSBTAG00000019782	ENSBTAG00000011960	ENSBTAG00000014547	ENSBTAG00000007172	ENSBTAG00000031500
KEGG_PATHWAY	bta01130:Biosynthesis of antibiotics	16	7.88177	7.1x10-5	4.5x10-3	ENSBTAG00000000286	ENSBTAG00000015038	ENSBTAG00000013303	ENSBTAG00000006029	ENSBTAG00000011960	ENSBTAG00000014547	ENSBTAG00000006396	ENSBTAG00000004371	ENSBTAG00000005534	ENSBTAG00000000111	ENSBTAG00000019011	ENSBTAG00000006429	ENSBTAG00000002866	ENSBTAG00000019782	ENSBTAG00000007172	ENSBTAG00000031500
Annotation Cluster 2	Enrichment Score:	3.18717
Category	Term	Count	%	PValue	AdjPValue	Genes
GOTERM_MF_DIRECT	GO:0005524~ATP binding	38	18.7192	2.8x10-4	3.6x10-2	ENSBTAG00000000286	ENSBTAG00000007090	ENSBTAG00000008403	ENSBTAG00000009703	ENSBTAG00000000013	ENSBTAG00000006541	ENSBTAG00000000698	ENSBTAG00000001618	ENSBTAG00000019759	ENSBTAG00000017380	ENSBTAG00000010867	ENSBTAG00000020735	ENSBTAG00000018204	ENSBTAG00000046332	ENSBTAG00000008301	ENSBTAG00000008195	ENSBTAG00000015683	ENSBTAG00000003354	ENSBTAG00000018115	ENSBTAG00000015000	ENSBTAG00000005847	ENSBTAG00000015732	ENSBTAG00000021744	ENSBTAG00000021841	ENSBTAG00000005326	ENSBTAG00000013013	ENSBTAG00000002280	ENSBTAG00000017662	ENSBTAG00000010401	ENSBTAG00000012509	ENSBTAG00000005221	ENSBTAG00000003147	ENSBTAG00000016612	ENSBTAG00000013859	ENSBTAG00000018049	ENSBTAG00000001398	ENSBTAG00000046176	ENSBTAG00000004531
UP_KEYWORDS	ATP-binding	27	13.3005	7.1x10-4	3.0x10-2	ENSBTAG00000000286	ENSBTAG00000007090	ENSBTAG00000008403	ENSBTAG00000009703	ENSBTAG00000000013	ENSBTAG00000000698	ENSBTAG00000006541	ENSBTAG00000010867	ENSBTAG00000017380	ENSBTAG00000019759	ENSBTAG00000020735	ENSBTAG00000018204	ENSBTAG00000046332	ENSBTAG00000008195	ENSBTAG00000015683	ENSBTAG00000018115	ENSBTAG00000015000	ENSBTAG00000005847	ENSBTAG00000015732	ENSBTAG00000021744	ENSBTAG00000005326	ENSBTAG00000002280	ENSBTAG00000003147	ENSBTAG00000018049	ENSBTAG00000001398	ENSBTAG00000046176	ENSBTAG00000004531
UP_KEYWORDS	Nucleotide-binding	31	15.2709	1.4x10-3	3.4x10-2	ENSBTAG00000000286	ENSBTAG00000007090	ENSBTAG00000008403	ENSBTAG00000009703	ENSBTAG00000000013	ENSBTAG00000000698	ENSBTAG00000006541	ENSBTAG00000004258	ENSBTAG00000019759	ENSBTAG00000017380	ENSBTAG00000010867	ENSBTAG00000020735	ENSBTAG00000018204	ENSBTAG00000046332	ENSBTAG00000021685	ENSBTAG00000008195	ENSBTAG00000015683	ENSBTAG00000018115	ENSBTAG00000015000	ENSBTAG00000005847	ENSBTAG00000015732	ENSBTAG00000021744	ENSBTAG00000005326	ENSBTAG00000002280	ENSBTAG00000019514	ENSBTAG00000003147	ENSBTAG00000018049	ENSBTAG00000001398	ENSBTAG00000046176	ENSBTAG00000002238	ENSBTAG00000004531
