# Supplementary material for: Identification of eQTLs and sQTLs associated with meat quality in beef
Source: BMC Genomics. 2020 Jan 30;21:104. doi: 10.1186/s12864-020-6520-5 (PMC6993519; doi:10.1186/s12864-020-6520-5)
Supplement: Supplementary file 7 — Additional file 7. List of DEG and expressed genes. A list of 1352 genes considered as DEG genes for meat quality in the present analysis, and 8799 genes identified as expressed in longissimus dorsi muscle in a multibreed Angus-Brahman herd. [file 12864_2020_6520_MOESM7_ESM.xls]

## Sheet: Additional file 7
DEG Genes	Genes expressed in skeletal muscle
A2M	A2M
AAMDC	AAAS
AARS	AACS
AASS	AADAT
ABCA10	AAED1
ABCC10	AAGAB
ABCC5	AAGAB-2
ABCE1	AAK1
ABLIM1	AAMDC
ABRA	AAMP
ACADM	AAR2
ACADSB	AARS
ACBD5	AARS2
ACIN1	AARSD1
ACO2	AASDH
ACOT7	AASDHPPT
ACOX3	AASS
ACSL1	AATF
ACSL4	ABAT
ACSM1	ABCA1
ACTN2	ABCA10
ACTR1A	ABCA3
ACTR3B	ABCA5
ADAM15	ABCA6
ADAM9	ABCA9
ADAMTS1	ABCB10
ADAMTS9	ABCB6
ADARB1	ABCB7
ADCK3	ABCB8
ADIPOQ	ABCC1
ADIRF	ABCC10
ADPRHL2	ABCC3
ADRB2	ABCC5
AFF1	ABCC8
AFF4	ABCC9
AFG3L2	ABCD1
AGA	ABCD3
AGO4	ABCE1
AGPAT5	ABCF1
AGPAT6	ABCF2
AIFM1	ABCF3
AKAP2	ABHD1
AKR1B1	ABHD10
ALAS1	ABHD11
ALDH16A1	ABHD12
ALDH4A1	ABHD12-3
ALDH6A1	ABHD13
ALDH7A1	ABHD14A
ALMS1	ABHD14B
ALPK2	ABHD16A
AMACR	ABHD17A
AMPD3	ABHD17B
AMZ2	ABHD2
ANGPTL4	ABHD3
ANKIB1	ABHD4
ANKRD1	ABHD5
ANKRD12	ABHD6
ANKRD17	ABHD8
ANKRD2	ABI1
ANKRD23	ABI3BP
ANKRD39	ABL1
ANPEP	ABLIM1
ANXA3	ABLIM2
AP1G2	ABLIM3
AP1M1	ABR
AP4S1	ABRA
APAF1	ABT1
APLP1	ABTB1
APOLD1	ABTB2
APOO	ACAA1
ARCN1	ACAA2
ARF6	ACACA
ARFGEF2	ACACB
ARG2	ACAD10
ARHGAP10	ACAD11
ARHGAP29	ACAD8
ARHGAP31	ACAD9
ARHGEF12	ACADL
ARHGEF18	ACADM
ARHGEF3	ACADS
ARHGEF6	ACADSB
ARHGEF7	ACADVL
ARID5A	ACAP3
ARIH1	ACAT1
ARL5A	ACBD3
ARMCX3	ACBD5
ARPC5L	ACBD6
ARPIN	ACIN1
ARPP19	ACKR3
ARRDC4	ACLY
ARSG	ACO1
ASAP3	ACO2
ASB5	ACOT11
ASH2L	ACOT13
ASNA1	ACOT2
ATAD1	ACOT7
ATE1	ACOT9
ATF3	ACOX1
ATG13	ACOX2
ATG16L1	ACOX3
ATG4D	ACP2
ATM	ACP6
ATP11A	ACRC
ATP5A1	ACSF2
ATP5B	ACSL1
ATP5C1	ACSL3
ATP5D	ACSL4
ATP5F1	ACSM1
ATP5G1	ACSS1
ATP5G3	ACSS2
ATP5H	ACSS3-2
ATP5J	ACTA1
ATP5J2	ACTA2
ATP5L	ACTB
ATP5O	ACTC1
ATP6V0B	ACTG1
ATP6V1A	ACTL6A
ATP6V1C1	ACTN1
ATPAF1	ACTN2
ATRAID	ACTN3
ATXN2	ACTN4
AVL9	ACTR10
B3GALNT2	ACTR1A
B3GALT6	ACTR2
B4GALT3	ACTR3
B4GAT1	ACTR3B
BAHCC1	ACTR8
BAHD1	ACTRT3
BBS12	ACVR1
BBX	ACVR1B
BCAR3	ACVR2A
BCKDHB	ACVRL1
BCL2L1	ACY1
BCL7B	ACYP2
BDH2	ADA
BDP1	ADAM10
BIN3	ADAM15
BIRC2	ADAM17
BLOC1S2	ADAM19
BMP2K	ADAM20
BOD1L1	ADAM33
BRD8	ADAM9
BRPF1	ADAMTS1
BRPF3	ADAMTS10
BSDC1	ADAMTS15
BTAF1	ADAMTS2
BTG2	ADAMTS20
C10H14orf169	ADAMTS9
C11H2orf42	ADAMTSL4
C11H9orf114	ADAP1
C15H11orf58	ADAR
C15H11orf71	ADARB1
C15H11orf74	ADAT1
C15H11orf96	ADCK1
C16H1orf174	ADCK2
C16H1orf21	ADCK3
C16H1orf233	ADCK5
C17H12orf43	ADCY2
C17H12orf65	ADCY4
C19H17orf62	ADCY5
C1QB	ADCY6
C1QBP	ADCY9
C1R	ADD1
C21H15orf27	ADD3
C21H15orf40	ADH5
C23H6orf136	ADHFE1
C23H6orf89	ADI1
C24H18orf21	ADIPOQ
C24H18orf25	ADIPOR1
C25H7orf26	ADIPOR2
C25H7orf43	ADIRF
C27H8orf4	ADK
C28H10orf71	ADM
C29H11orf84	ADNP
C2CD2	ADNP2
C2CD2L	ADPGK
C4A	ADPRH
C5H12orf29	ADPRHL1
C5H12orf4	ADPRHL2
C7H19orf25	ADRB2
C7H19orf66	ADRBK1
C8H9orf41	ADRM1
CAD	ADSL
CAMKK2	ADSS
CAMSAP1	AEBP1
CANT1	AEBP2
CAPN15	AEN
CARD11	AES
CARKD	AFAP1
CARNS1	AFAP1L1
CARS2	AFF1
CASC3	AFF4
CASC4	AFG3L2
CASD1	AFTPH
CATSPERD	AGA
CBFA2T2	AGAP1
CBFA2T3	AGAP3
CBL	AGFG1
CCDC186	AGFG2
CCDC28A	AGGF1
CCDC58	AGK
CCDC6	AGL
CCDC71	AGO1
CCDC94	AGO2
CCP110	AGO4
CCPG1	AGPAT2
CCSER2	AGPAT3
CD163	AGPAT5
CD34	AGPAT6
CD46	AGPAT9
CD97	AGPS
CDADC1	AGRN
CDC34	AGTPBP1
CDC73	AGTR1
CDK17	AGTRAP
CDK19	AHCTF1
CDK20	AHCYL1
CDK5	AHCYL2
CDK9	AHDC1
CEP104	AHI1
CEP350	AHNAK
CFB	AHSA1
CFL2	AHSA2
CHCHD2	AIDA
CHD3	AIF1L
CHD7	AIFM1
CHD8	AIFM2
CHD9	AIM1
CHFR	AIMP1
CHPF	AIMP2
CHRDL1	AIP
CHRNA1	AK1
CIAO1	AK2
CIC	AK3
CISD1	AKAP1
CKMT2	AKAP10
CLCN7	AKAP11
CLEC3B	AKAP12
CLIC5	AKAP13
CLK2	AKAP2
CLK3	AKAP6
CLK4	AKAP8
CLOCK	AKAP8L
CLTA	AKAP9
CMC2	AKIP1
CNDP2	AKIRIN1
CNKSR2	AKIRIN2
CNPPD1	AKR1A1
CNTFR	AKR1B1
COG1	AKT1S1
COG4	AKT2
COL8A1	AKTIP
COMMD9	ALAD
COMT	ALAS1
COPS7A	ALCAM
COQ3	ALDH16A1
COQ5	ALDH18A1
COQ9	ALDH1A1
CORO6	ALDH2
COX17	ALDH3A2
COX4I1	ALDH4A1
COX5A	ALDH5A1
COX5B	ALDH6A1
COX6B1	ALDH7A1
COX7A1	ALDH9A1
CPEB4	ALDOA
CPOX	ALG1
CREB5	ALG10
CRELD1	ALG11
CREM	ALG13
CRK	ALG2
CS	ALG3
CSK	ALG5
CSRP2BP	ALKBH1
CST3	ALKBH2
CTNNBIP1	ALKBH3
CTPS1	ALKBH4
CTXN3	ALKBH5
CUEDC1	ALKBH7
CUTA	ALMS1
CXCL3	ALPK2
CXHXorf36	ALPK3
CYC1	ALPL
CYCS	ALS2
CYHR1	ALS2CL
DAAM2	ALYREF
DAB2IP	AMACR
DAGLB	AMBRA1
DAZAP2	AMD1
DBI	AMDHD2
DBNDD1	AMER1
DCAF12	AMFR
DCHS1	AMIGO1
DDX23	AMIGO3
DDX41	AMMECR1L
DDX49	AMOT
DDX54	AMOTL1
DDX55	AMOTL2
DENND4A	AMPD1
DENND5B	AMPD2
DFFB	AMPD3
DHRS4	AMT
DHRS7B	AMY2B
DHX15	AMZ2
DHX30	ANAPC1
DHX37	ANAPC10
DIABLO	ANAPC11
DICER1	ANAPC13
DIDO1	ANAPC15
DIP2B	ANAPC16
DKK3	ANAPC4
DLAT	ANAPC5
DLC1	ANAPC7
DLD	ANGEL1
DMPK	ANGEL2
DMRT2	ANGPTL2
DNAJA2	ANGPTL4
DNAJB4	ANK1
DNAJC10	ANK2
DNAJC13	ANK3
DNAJC14	ANKFY1
DNAJC24	ANKH
DNAJC3	ANKHD1
DNAJC5	ANKIB1
DNAJC7	ANKLE2
DNM1L	ANKMY2
DOLPP1	ANKRA2
DOT1L	ANKRD1
DPAGT1	ANKRD10
DPP3	ANKRD11
DPY19L4	ANKRD12
DRG1	ANKRD13A
DST	ANKRD13B
DUSP22	ANKRD13C
DVL3	ANKRD16
DXO	ANKRD17
DYM	ANKRD2
DYRK2	ANKRD23
ECE2	ANKRD27
ECSCR	ANKRD28
EDC4	ANKRD33B
EDEM2	ANKRD35
EEF1G	ANKRD39
EFCAB14	ANKRD40
EFTUD1	ANKRD46
EGFL7	ANKRD49
EGFR	ANKRD52
EGR1	ANKRD54
EHMT2	ANKRD6
EIF2AK3	ANKRD9
EIF3J	ANKS1A
EIF4E	ANKS3
EIF4E2	ANKZF1
EIF4ENIF1	ANO10
EIF4G3	ANO5
EIF5A	ANO6
ELK3	ANO8
ELL2	ANP32A
ELMO2	ANP32B
ELN	ANP32E
EMCN	ANPEP
EME1	ANTXR1
EMILIN1	ANTXR2
EMILIN2	ANXA1
EMP1	ANXA11
ENAH	ANXA2
ENDOG	ANXA3
ENGASE	ANXA4
ENOPH1	ANXA5
ENTHD2	ANXA6
EP400	ANXA7
EPAS1	AOC2
EPB41	AOC3
EPB41L5	AOX1
EPHX1	AP1AR
ERAL1	AP1B1
ERBB2IP	AP1G1
ERCC6	AP1G2
ERF	AP1M1
ERLIN2	AP1S1
ESCO1	AP2A1
ESRRA	AP2B1
ESYT1	AP2M1
ETFA	AP2S1
ETS1	AP3B1
ETS2	AP3D1
EXOC7	AP3M1
FABP4	AP3M2
FAHD2A	AP3S2
FAM126B	AP4B1
FAM134A	AP4E1
FAM151B	AP4E1-2
FAM160A2	AP4M1
FAM160B2	AP4S1
FAM168A	AP5B1
FAM172A	AP5M1
FAM195A	AP5S1
FAM213B	AP5Z1
FAM219B	APAF1
FAM21A	APBA3
FAM46A	APBB1
FAM58A	APBB2
FAM73B	APBB3
FAM83H	APC
FAM98C	APCDD1
FAS	APEH
FBN1	APEX1
FBXO6	APH1A
FBXW11	API5
FBXW7	APIP
FCF1	APLP1
FDXR	APLP2
FEM1C	APMAP
FERMT2	APOA1BP
FGF1	APOBEC2
FGFR4	APOD
FGGY	APOE
FH	APOLD1
FILIP1L	APOO
FLT1	APOPT1
FNBP1L	APP
FNIP1	APPBP2
FRMD3	APPL1
FRZB	APPL2
FYTTD1	APRT
G0S2	AQP1
G3BP2	AQP7
GALC	AQPEP
GALNT15	AQR
GANAB	ARAF
GAREML	ARAP1
GBAS	ARAP3
GCN1L1	ARCN1
GCNT4	AREL1
GCSH	ARF1
GDE1	ARF2
GDPD5	ARF3
GEM	ARF4
GEMIN4	ARF5
GEMIN6-2	ARF6
GFM1	ARFGAP1
GFM2	ARFGAP2
GGCX	ARFGAP3
GGNBP2	ARFGEF1
GIGYF1	ARFGEF2
GLCE	ARFIP1
GLTP	ARFIP2
GMPS	ARFRP1
GNAS	ARG2
GNB1L	ARGLU1
GOLGA3	ARHGAP1
GOSR1	ARHGAP10
GOSR2	ARHGAP12
GOT1	ARHGAP17
GOT2	ARHGAP18
GPAA1	ARHGAP19
GPAM	ARHGAP21
GPATCH2L	ARHGAP23
GPN2	ARHGAP24
GPR125	ARHGAP29
GPR27	ARHGAP31
GPX3	ARHGAP32
GRAMD1A	ARHGAP35
GRASP	ARHGAP5
GRK4	ARHGDIA
GRK5	ARHGDIB
GTDC1	ARHGEF1
GTF2B	ARHGEF10
GTF2I	ARHGEF10L
HABP2	ARHGEF12
HACL1	ARHGEF17
HAGH	ARHGEF18
HBEGF	ARHGEF2
HCCS	ARHGEF25
HCFC1	ARHGEF3
HCFC1R1	ARHGEF37
HDAC4	ARHGEF40
HDAC7	ARHGEF6
HDAC9	ARHGEF7
HECTD4	ARID1A
HERC3	ARID1B
HERPUD1	ARID2
HERPUD2	ARID3A
HEXA	ARID3B
HEYL	ARID4A
HGS	ARID4B
HGSNAT	ARID5A
HIBADH	ARID5B
HIBCH	ARIH1
HIF1A	ARIH2
HIF3A	ARL1
HINFP	ARL11
HINT3	ARL14EP
HIST1H1C	ARL16
HIST1H1D	ARL2
HMGXB3	ARL2BP
HNRNPA2B1	ARL4A
HNRNPA3	ARL5A
HNRNPK	ARL5B
HOGA1	ARL6IP1
HOMER1	ARL6IP4
HPCAL1	ARL6IP5
HPS5	ARL6IP6
HS1BP3	ARL8B
HSD17B10	ARMC1
HSDL1	ARMC10
HSPA14	ARMC12
HSPA9	ARMC5
HTT	ARMC6
IBTK	ARMC8
ICMT	ARMCX3
ID1	ARNT
IDE	ARNTL
IDH3A	ARPC1A
IDH3B	ARPC2
IFRD1	ARPC3
IGSF8	ARPC4
IKBKG	ARPC5L
IL11RA	ARPIN
IL17D	ARPP19
ILF3	ARPP21
IMMT	ARRB1
IMPDH1	ARRDC1
ING2	ARRDC2
ING4	ARRDC3
INPP5K	ARRDC4
INSIG2	ARSB
INTS1	ARSG
INTS10	ART1
INTS9	ART3
IRF2BP2	ART3-2
IRF2BPL	ARV1
ISCA1	ARVCF
ITGA1	ASAH1
ITGA6	ASAP1
ITGB1	ASAP2
ITGB5	ASB1
ITGB6	ASB10
ITPA	ASB11
ITPRIP	ASB12
ITSN2	ASB13
JADE1	ASB14
JADE2-2	ASB15
JAGN1	ASB16
JAK1	ASB18
JAM2	ASB2
JARID2	ASB3
JMJD4	ASB5
JRK	ASB6
KBTBD12	ASB7
KDM4A	ASB8
KDM4B	ASCC1
KDM6A	ASCC2
KDR	ASCC3
KDSR	ASF1A
KHNYN	ASH1L
KIAA0141	ASH2L
KIAA0355	ASL
KIAA0408	ASNA1
KIAA0753	ASNSD1
KIAA0930	ASPH
KIAA1462	ASPSCR1
KIAA1468	ASRGL1
KIAA1715	ASS1
KIAA2013	ASTE1
KIF1B	ASUN
KIF3C	ASXL1
KLF15	ASXL2
KLF6	ATAD1
KLHDC4	ATAD2B
KLHDC8B	ATAD3A
KLHL34	ATE1
KLHL41	ATF1
KMT2C	ATF2
KMT2E	ATF3
KNSTRN	ATF4
KPNA1	ATF5
KRAS	ATF6
KRI1	ATF7
L2HGDH	ATF7IP
LAMP1	ATG101
LAMP2	ATG12
LARS	ATG13
LBP	ATG14
LETM2	ATG16L1
LGALS4	ATG16L2
LIAS	ATG2A
LIFR	ATG2B
LIPE	ATG3
LMAN1	ATG4A
LMBR1	ATG4B
LMCD1	ATG4D
LMO4	ATG5
LMTK2	ATG7
LOC100124497	ATG9A
LOC100196901	ATIC
LOC100847118	ATL2
LOC100847516	ATL3
LOC100848872	ATM
LOC100848895	ATMIN
LOC100849063	ATN1
LOC100849619	ATOH8
LOC100851645	ATOX1
LOC100852159	ATP11A
LOC101902281	ATP11B
LOC101903290	ATP13A1
LOC101903626	ATP13A2
LOC101903649	ATP13A3
LOC101904510	ATP1A1
LOC101905312	ATP1A2
LOC101905940	ATP1B1
LOC101906292	ATP1B3
LOC101907391	ATP1B4
LOC101907710	ATP2A1
LOC101908020	ATP2A2
LOC101909399	ATP2B1
LOC104968660	ATP2B2
LOC104968701	ATP2B4
LOC104969212	ATP2C1
LOC104971208	ATP2C2
LOC104972129	ATP5A1
LOC104974138	ATP5B
LOC104974269	ATP5C1
LOC104975008	ATP5D
LOC104976020	ATP5E
LOC104976726	ATP5F1
LOC506408	ATP5G1
LOC513657	ATP5G2
LOC516108	ATP5G3
LOC519494	ATP5H
LOC520518	ATP5I
LOC526769	ATP5J
LOC527796	ATP5J2
LOC528952	ATP5L
LOC533821	ATP5O
LOC535280	ATP5S
LOC613949	ATP5SL
LOC615278	ATP6AP1
LOC615589	ATP6V0A2
LOC616200	ATP6V0B
LOC616957	ATP6V0C
LOC781001	ATP6V0D1
LOC781499	ATP6V0E1
LOC781720	ATP6V1A
LOC782145	ATP6V1A-2
LOC784007	ATP6V1B2
LOC786101	ATP6V1C1
LOC786565	ATP6V1D
LOC788457	ATP6V1E1
LOC788816	ATP6V1F
LOXL1	ATP6V1G1
LRFN3	ATP6V1H
LRIG1	ATP8B2
LRP1	ATP9A
LRP5	ATPAF1
LRP6	ATPAF2
LRPPRC	ATPIF1
LRRC14	ATRAID
LRRC2	ATRIP
LRRC8B	ATRN
LRRN2	ATRX
LSM12	ATXN1
LTBR	ATXN10
MACF1	ATXN1L
MADD	ATXN2
MAF	ATXN2L
MAP2K2	ATXN7
MAP3K2	ATXN7L1
MAP3K3	ATXN7L2
MAP3K4	ATXN7L3
MARCH02	ATXN7L3B
MARK2	AUH
MARK4	AUP1
MAST2	AURKAIP1
MATR3	AVEN
MAZ	AVL9
MBD4	AVPI1
MBD6	AXIN1
MBTPS1	AXL
MBTPS2	AXL-2
MCAM	AZI2
MCM10	AZIN1
MCM7	B2M
MCOLN1	B3GALNT1
MCRS1	B3GALNT2
MDH1	B3GALT4
MDH2	B3GALT6
MDM2	B3GAT3
MEAF6	B4GALT1
MED25	B4GALT2
MED9	B4GALT3
MEN1	B4GALT5
MET	B4GALT7
MFAP2	B4GAT1
MFN1-2	B9D2
MFNG	BABAM1
MFSD5	BACE1
MGAT4B	BACH1
MGC148714	BAD
MGST1	BAG1
MICALL1	BAG2
MICU3	BAG3
MID1IP1	BAG4
MINOS1	BAG5
MKNK1	BAG6
MKRN2	BAHCC1
MLIP	BAHD1
MLLT1	BAIAP2
MLLT10-2	BAK1
MLLT3	BANP
MLYCD	BAZ1A
MMADHC	BAZ1B
MMP14	BAZ2A
MOCS1	BAZ2B
MON1B	BBIP1
MORC2	BBS12
MORC3	BBS2
MORC4	BBS4
MOSPD3	BBS5
MPC1	BBX
MPC2	BCAM
MPDZ	BCAP29
MPP5	BCAP31
MPPE1	BCAR1
MPV17	BCAR3
MRPL11	BCAS2
MRPL12	BCAS3
MRPL18	BCAT2
MRPL19	BCCIP
MRPL21	BCKDHA
MRPL34	BCKDHB
MRPL35	BCKDK
MRPL44	BCL10
MRPL45	BCL2
MRPL51	BCL2L1
MRPL53	BCL2L12
MRPS17	BCL2L13
MRPS31	BCL2L2
MRPS36	BCL6
MRVI1	BCL7A
MTCH2	BCL7B
MTDH	BCL7C
MTERF4	BCL9
MTFMT	BCL9L
MTHFD1L	BCLAF1
MTHFR	BCNT2
MTMR14	BCORL1
MTO1	BCR
MTR	BCS1L
MTURN	BDH1
MUL1	BDH2
MUSTN1	BDP1
MUT	BECN1
MVP	BEND7
MYC	BEST3
MYCBP2	BET1
MYD88	BFAR
MYF6	BGN
MYH10	BHLHE40
MYL12A	BHLHE41
MYL3	BICC1
MYO18A	BICD2
MYO18B	BICD2-2
MYO1B	BIN1
N4BP2L2	BIN3
NAA15	BIRC2
NAA20	BIRC3
NAA25	BIRC6
NAB1	BIVM
NAPEPLD	BLA-DQB
NAT10	BLCAP
NCL	BLMH
NCLN	BLOC1S1
NCOA2	BLOC1S2
NCOA5	BLOC1S4
NCOA6	BLOC1S5
NCS1	BLOC1S6
NDFIP1	BLVRB
NDRG3	BLZF1
NDST2	BMI1
NDUFA12	BMP1
NDUFA4	BMP2K
NDUFA5	BMPR1A
NDUFA9	BMPR2
NDUFAF5	BMS1
NDUFAF6	BNIP1
NDUFB3	BNIP2
NDUFB5	BNIP3
NDUFB6	BNIP3L
NDUFB9	BOD1L1
NDUFC1	BOK
NDUFS1	BOLA
NDUFS2	BOLA1
NDUFS3	BOLA-2
NDUFS4	BOLA3
NDUFS7	BOLA-A
NDUFV1	BOLA-NC1
NEB	BOP1
NEDD4L	BORA
NEK4	BPGM
NEU3	BPHL
NEURL2	BPTF
NEURL4	BRAF
NFIL3	BRAP-2
NFKB2	BRAT1
NFRKB	BRCA1
NHEJ1	BRCA2
NKIRAS2	BRD2
NKTR	BRD3
NMRK2	BRD4
NOA1	BRD7
NOL12	BRD8
NOS1	BRD9
NOS3	BRE
NOTCH1	BRF2
NR1H2	BRI3
NR4A1	BRIX1
NRAP	BRK1
NRG4	BRMS1
NRP1	BRMS1L
NSMAF	BROX
NSUN4	BRPF1
NUDT12	BRPF3
NUP155	BRWD1
NUP214	BRWD3
NUPR1	BSCL2
OAF	BSDC1
OGDH	BSG
OLFML1	BTAF1
OPA1	BTBD1
ORC4	BTBD10
OSBP2	BTBD11
OSBPL1A-2	BTBD2
OSBPL8	BTBD3
OTULIN	BTBD9
OXCT1-2	BTC
PA2G4	BTF3
PACS1	BTF3L4
PAPD5	BTG1
PARK7	BTG2
PARP11	BTRC
PARP16	BUB3
PARP4	BUD13
PCCA	BUD31
PCED1A	BVES
PCNT-2	BYSL
PCNXL3	BZW1
PCOLCE2	BZW2
PDCD6IP	C10H14orf1
PDE3B	C10H14orf119
PDHA1	C10H14orf166
PDHB	C10H14orf169
PDHX	C10H15orf52
PDK4	C10H15orf57
PDSS1	C10H15orf59
PDXDC1	C11H2orf42
PDXP	C11H2orf49
PEBP1	C11H2orf68
PEG10	C11H9orf114
PEX6	C11H9orf116
PGP	C11H9orf16
PGS1	C11H9orf172
PHC1	C11H9orf69
PHF12	C11H9orf78
PHIP	C13H20orf194
PHLDB1	C13H20orf24
PI4KA	C13H20orf27
PIAS4	C14H8orf22
PIGV	C14H8orf33
PIK3C2A	C14H8orf37
PIM1	C14H8orf59
PIN1	C14H8orf76
PITPNC1	C14H8orf82
PJA2	C15H11orf30-2
PKNOX1	C15H11orf31
PLA2G12A	C15H11orf42
PLAT	C15H11orf52
PLCB3	C15H11orf57
PLEKHF1	C15H11orf58
PLIN1	C15H11orf71
PLK2	C15H11orf74
PLN	C15H11orf96
PMM2	C16H1orf174
POGK	C16H1orf21
POLA1	C16H1orf233
POLA2	C16H1orf27
POLG	C17H12orf43
POLH	C17H12orf65
POLR1E	C17H22orf39
POLR2E	C17H4orf29
POLRMT	C18H16orf70
POMT1	C18H19orf12
POPDC3	C18H19orf47
PPARA	C18H19orf48
PPARGC1B	C18H19orf54
PPIP5K2	C18H19orf68
PPM1K	C19H17orf49
PPM1M	C19H17orf59
PPP1R21	C19H17orf62
PPP1R35	C19H17orf70
PPP1R3C	C19H17orf75
PPP2CA	C19H17orf85
PPP2R1B	C19H17orf89
PRDX2	C1D
PRDX3	C1GALT1
PRKAA1	C1GALT1C1
PRKAG3	C1H21orf2
PRKCA	C1H21orf33
PRKCDBP	C1H21orf59
PRKCSH	C1H3orf38
PRKG1	C1QA
PRMT2	C1QB
PROCR	C1QBP
PROX1	C1QTNF1
PRPF18	C1R
PRPF39	C1S
PRPF40B	C20H5orf22
PRR14	C21H14orf142
PRR14L	C21H14orf2
PRR33	C21H15orf27
PRRC2B	C21H15orf40
PRRG3	C23H6orf106
PRRX1	C23H6orf136
PSPC1	C23H6orf226
PTGES2	C23H6orf47
PTK2	C23H6orf52
PTOV1	C23H6orf62
PTPLB	C23H6orf89
PTPRB	C24H18orf21
PTPRM	C24H18orf25
PUF60	C24H18orf32
PUS7	C24H18orf8
PXMP2	C25H16orf13
PYCR2	C25H16orf52
PYGO2	C25H16orf59
QTRT1	C25H16orf62
RAB11FIP3	C25H16orf72
RAB14	C25H7orf26
RAB33B	C25H7orf43
RAB3B	C25H7orf50
RAB3GAP1	C26H10orf2
RABEP1	C26H10orf32
RABEPK	C26H10orf76
RABGGTB	C26H10orf76-2
RABIF	C26H10orf88
RAD51D	C27H8orf4
RAI1	C28H10orf54
RAI14	C28H10orf71
RALGAPA2	C28H1orf198
RANBP2	C29H11orf54
RANBP6	C29H11orf68
RASA1	C29H11orf73
RASA3	C29H11orf84
RASAL2	C29H11orf95
RB1	C2CD2
RBM12B	C2CD2L
RBM23	C2CD5
RBM25	C2H2orf47
RBM33	C3H1orf109
RBM39	C3H1orf123
RBM5	C3H1orf43
RBMS1	C3H1orf52
RBP4	C4A
RC3H1	C4H7orf25
RCAN1	C4H7orf49
RDH13	C4H7orf55
RERE	C4H7orf60
RGS2-2	C4H7orf73
RGS5	C5H12orf10
RHBDF2	C5H12orf29
RHOG	C5H12orf45
RHOT1	C5H12orf5
RIC8B	C5H12orf57
RILPL1	C5H12orf66
RN7SL1	C5H12orf73
RNASE4	C6H4orf3
RNF122	C6H4orf32
RNF144B	C7
RNF166	C7H19orf10
RNF167	C7H19orf24
RNF169	C7H19orf25
RNF25	C7H19orf43
RNF26	C7H19orf52
RNF44	C7H19orf53
RORA	C7H19orf60
RPL3	C7H19orf70
RPP21	C7H1orf35
RPS6KA2	C7H5orf15
RPTOR	C7H5orf24
RRAS	C8H4orf27
RRN3	C8H9orf156
RRP1	C8H9orf3
RRP8	C8H9orf40
RSF1	C8H9orf41
RSPO3	C8H9orf72
RTEL1	C8H9orf91
RTN4	C9H6orf120
RYK	C9H6orf211
S1PR1	CA2
SAFB	CA3
SBNO2	CAAP1
SCAF8-2	CAB39
SCAMP3	CABIN1
SCAMP4	CABLES2
SCARB1	CACFD1
SCYL3	CACHD1
SDHAF2	CACNA1H
SDHB	CACNA2D1
SEC22B	CACNA2D2
SEC31A	CACNB1
SEMA3F	CACNB3
SERINC1	CACNG1
SERPING1	CACNG6
SETD1A	CACUL1
SETD7	CACYBP
SETD8	CAD
SF3A1	CADM1
SF3B1	CALCOCO1
SFPQ	CALCOCO2
SFRP5	CALD1
SGK1	CALM1
SH2B1	CALM2
SH2D3C	CALM3
SH3GLB1	CALR
SH3KBP1-2	CALU
SH3RF3	CAMK2A
SHC1	CAMK2B
SHKBP1	CAMK2D
SHROOM3	CAMK2G
SIDT2	CAMKK2
SIK3	CAMLG
SIN3A	CAMSAP1
SIX2	CAMTA1
SLC16A1	CAMTA2
SLC16A6	CAND1
SLC17A5	CAND2
SLC20A2	CANT1
SLC22A5	CAP1
SLC25A3	CAP2
SLC25A30	CAPN1
SLC25A36	CAPN10
SLC25A37	CAPN15
SLC25A37-2	CAPN2
SLC25A4	CAPN3
SLC31A1	CAPN5
SLC35B2	CAPN6
SLC35D1	CAPN7
SLC35E2	CAPNS1
SLC38A2	CAPRIN1
SLC39A10	CAPZA1
SLC41A1	CAPZA2
SLC43A2	CAPZB
SLC4A7	CARD10
SLC5A6	CARD11
SLC9A5	CARKD
SLCO5A1	CARM1
SLMAP	CARNS1
SLMO1	CARS
SLTM	CARS2
SLX4	CASC3
SMAD1	CASC4
SMARCA1	CASD1
SMARCA2	CASKIN2
SMARCA5	CASP16
SMDT1	CASP2
SMEK1	CASP3
SMG5	CASP8AP2
SMIM14	CASQ1
SMIM4	CASQ2
SMIM7	CAST
SMNDC1	CASZ1
SMPD1	CAT
SMPD4	CATSPERD
SMU1	CAV1
SMUG1	CAV2
SNAP29	CAV3
SNAPC4	CBFA2T2
SNX11	CBFA2T3
SNX2	CBFB
SNX8	CBL
SORT1	CBLB
SP2	CBLL1
SPAG8	CBR3
SPAG9	CBR4
SPARCL1	CBX1
SPECC1	CBX5
SPIRE1	CBX6
SPP1	CBX7
SPPL3	CC2D1A
SPRYD4	CC2D1B
SPRYD7	CC2D2B-2
SPSB3	CCAR1
SQRDL	CCAR2
SRFBP1	CCBL2
SRL	CCDC101
SRPK1	CCDC106
SRRM1	CCDC107
SRRM2	CCDC115
SSBP2	CCDC117
SSH1	CCDC12
SSR1	CCDC124
SSU72	CCDC130
SSX2IP	CCDC132
ST3GAL1	CCDC137
ST6GALNAC2	CCDC138
ST7	CCDC149
STAB1	CCDC15
STAM	CCDC17
STAT5A	CCDC174
STAU1	CCDC186
STK19	CCDC22
STK3	CCDC25
STK36	CCDC28A
STK40	CCDC28B
STOX2	CCDC43
SUCLA2	CCDC47
SUCLG1	CCDC51
SUCLG2	CCDC53
SUDS3	CCDC58
SUGP2	CCDC59
SULF1	CCDC6
SULT1A1	CCDC61
SUPT6H	CCDC66
SURF6	CCDC69
SYNCRIP	CCDC71
SYNJ2	CCDC8
SYNPO2	CCDC80
SYNRG	CCDC85B
TAF1C	CCDC85C
TAF2	CCDC86
TAF3	CCDC88A
TAF8	CCDC88C
TANK	CCDC9
TARS	CCDC90B
TATDN2	CCDC91
TBC1D20	CCDC92
TBC1D25	CCDC93
TBRG4	CCDC94
TBX3	CCDC97
TCFL5	CCL14
TCOF1	CCL25
TEK	CCM2
TET2	CCNC
TEX261	CCND3
TFAM	CCNDBP1
TFB2M	CCNE1
TFE3	CCNG1
TFPI2	CCNH
TFRC	CCNI
TGFBR3	CCNJ
TGFBRAP1	CCNK
THG1L	CCNL1
THOC2	CCNL2
TIMM23	CCNT1
TIMP3	CCNT2
TJAP1	CCNY
TK2	CCNYL1
TKT	CCP110
TLDC1	CCPG1
TLN1	CCRN4L
TM2D2	CCS
TM6SF1	CCSER2
TMEM120B	CCT2
TMEM126A	CCT3
TMEM129	CCT4
TMEM131	CCT5
TMEM135	CCT6A
TMEM138	CCT7
TMEM143	CCT8
TMEM167B	CCZ1
TMEM186	CD160
TMEM192	CD163
TMEM199	CD164
TMEM219	CD248
TMEM241	CD276
TMEM39B	CD2AP
TMEM41A	CD2BP2
TMEM43	CD300LG
TMEM55B	CD320
TMEM57	CD34
TMEM87A	CD36-2
TMEM88	CD3EAP
TMOD3	CD44
TMTC3	CD46
TMUB2	CD47
TNFAIP2	CD58-2
TNIK	CD59
TNRC6A	CD63
TNS3	CD74
TOMM20	CD9
TOMM40	CD93
TOMM5	CD97
TOP3A	CD99L2
TOR1B	CDADC1
TP53	CDAN1
TPP2	CDC123
TPRG1L	CDC14A
TRABD2B	CDC16
TRAF3	CDC23
TRAF3IP1	CDC26
TRAF7	CDC27
TRAFD1	CDC34
TRAP1	CDC37
TRAPPC12	CDC37L1
TRAPPC9	CDC40
TRIB1	CDC42
TRIM2	CDC42BPA-3
TRIM55	CDC42BPB
TRIM65	CDC42EP1
TRIP11	CDC42EP2
TRIP4	CDC42EP3
TRMT6	CDC42EP4
TRPC4AP	CDC42SE1
TRPC4AP-2	CDC42SE2
TRPM7	CDC5L
TSC1	CDC73
TSC2	CDCA7L
TSEN34	CDH13
TSFM	CDH15
TSKU	CDH4
TSPAN14	CDIP1
TSPAN31	CDIPT
TSPAN9	CDK11B
TSR1	CDK12
TSTD2	CDK13
TTC27	CDK14
TTC3	CDK16
TTC7B	CDK17
TTN	CDK19
TTYH3	CDK2
TUBA4A	CDK20
TUSC2	CDK2AP1
TUSC5	CDK2AP2
TXNL4B	CDK3
TXNRD2	CDK4
TYK2	CDK5
TYMS	CDK5RAP1
UBALD2	CDK5RAP2
UBE2D1	CDK5RAP3
UBE2K	CDK7
UBE2O	CDK8
UBE2Q1	CDK9
UBL3	CDKAL1
UBXN6	CDKN1A
UCK1	CDKN1B
UCK2	CDKN1C
UCKL1	CDKN2AIP
UCP2	CDKN2AIPNL
UNC13B	CDKN2C
UPF1	CDNF
UQCR10	CDON
UQCRB	CDS2
UQCRC1	CDV3
UQCRC2	CDYL
UQCRH	CEACAM1
UQCRQ	CEBPA
USB1	CEBPD
USF2	CEBPG
USP13	CEBPZ
USP14	CECR2
USP19	CECR5
USP21	CELF1
USP25	CELF2
USP30	CELSR2
USP40	CENPB
USP54	CENPBD1
USP7	CENPC
UTP11L	CENPI
VAC14	CENPV
VAMP8	CEP104
VARS2	CEP120
VDAC2	CEP131
VEZT	CEP162
VIPAS39	CEP164
VLDLR	CEP170
VPS13D	CEP19
VPS18	CEP192
VPS26B	CEP250
VPS37C	CEP290
VPS39	CEP295
WAC	CEP350
WBP1L	CEP57
WDR11	CEP63
WDR12	CEP68
WDR34	CEP76
WDR60	CEP83
WDR62	CEP85
WDR73	CEP85L
WDR77	CEP95
WDR81	CEP97
WDR83OS	CEPT1
WHSC1	CERS1
WIZ	CERS2
WNK1	CERS5
WNK2	CES2
WTAP	CETN2
WWC3	CETN3
WWTR1	CFAP20
XIRP2	CFAP36
YIPF7	CFAP97
YME1L1	CFB
ZBTB21	CFDP1
ZBTB39	CFDP2
ZBTB43	CFH
ZC3H12C	CFL1
ZC3H3	CFL2
ZC3H7A	CFLAR
ZC3HC1	CGREF1
ZCCHC11	CGRRF1
ZDHHC18	CHAC2
ZFAND1	CHAMP1
ZFAND2B	CHCHD1
ZFP36L2	CHCHD10
ZFPL1	CHCHD2
ZFYVE26	CHCHD3
ZFYVE27	CHCHD4
ZMIZ1	CHCHD8
ZNF106	CHD1
ZNF140	CHD1L
ZNF184	CHD2
ZNF24	CHD3
ZNF250	CHD4
ZNF274	CHD6
ZNF286A	CHD7
ZNF287	CHD8
ZNF317	CHD9
ZNF319	CHERP
ZNF330	CHFR
ZNF34	CHM
ZNF346	CHML
ZNF384	CHMP1B
ZNF385A	CHMP2A
ZNF385D	CHMP2B
ZNF398	CHMP3
ZNF516	CHMP4A
ZNF526	CHMP4B
ZNF554	CHMP4C
ZNF579	CHMP5
ZNF638	CHMP6
ZNF646	CHMP7
ZNF691	CHN1
ZNF7	CHORDC1
ZNF706	CHP1-2
ZNF74	CHPF
ZNF771	CHPF2
ZNF79	CHPT1
ZNF800	CHRAC1
ZNF830	CHRD
ZNHIT1	CHRDL1
ZSCAN29	CHRNA1
ZSCAN30	CHRNA3
ZSWIM4	CHRNB1
	CHST1
	CHST10
	CHST14
	CHSY1
	CHTF8
	CHTOP
	CHUK
	CHURC1
	CIAO1
	CIAPIN1
	CIART
	CIB1
	CIC
	CIDEA
	CIDEC
	CIITA
	CILP
	CINP
	CIPC
	CIR1
	CIRBP
	CIRH1A
	CISD1
	CISD2
	CISH
	CIT
	CITED2
	CIZ1
	CKAP4
	CKAP5
	CKM
	CKMT2
	CLASP1
	CLASP2
	CLASRP
	CLCC1
	CLCN1
	CLCN3
	CLCN4
	CLCN5
	CLCN6
	CLCN7
	CLDN5
	CLDND1
	CLEC14A
	CLEC16A
	CLEC3B
	CLIC1
	CLIC4
	CLIC5
	CLINT1
	CLIP1
	CLIP4
	CLK1
	CLK2
	CLK3
	CLK4
	CLN3
	CLN5
	CLN6
	CLN8
	CLNS1A
	CLOCK
	CLP1
	CLPB
	CLPP
	CLPTM1
	CLPTM1L
	CLPX
	CLSTN1
	CLTA
	CLTB
	CLTC
	CLU
	CLUAP1
	CLUH
	CLYBL
	CMBL
	CMC1
	CMC2
	CMIP
	CMPK1
	CMPK2
	CMSS1
	CMTM6
	CMTR1
	CMYA5
	CMYA5-2
	CNBP
	CNDP2
	CNEP1R1
	CNIH1
	CNIH4
	CNKSR1
	CNKSR2
	CNN1
	CNN3
	CNNM3
	CNNM4
	CNOT1
	CNOT10
	CNOT11
	CNOT2
	CNOT3
	CNOT4
	CNOT6
	CNOT6L
	CNOT7
	CNP
	CNPPD1
	CNPY2
	CNPY3
	CNPY4
	CNRIP1
	CNST
	CNTFR
	CNTRL
	CNTROB
	COA3
	COA5
	COA6
	COBL
	COG1
	COG2
	COG3
	COG4
	COG5
	COG6
	COG7
	COG8
	COIL
	COL12A1
	COL14A1
	COL15A1
	COL18A1
	COL1A1
	COL1A2
	COL3A1
	COL4A1
	COL4A2
	COL4A3BP
	COL5A1
	COL5A2
	COL5A3
	COL6A1
	COL6A2
	COL6A3
	COL6A6
	COL8A1
	COLEC12
	COLGALT1
	COMMD1
	COMMD10
	COMMD3
	COMMD4
	COMMD5
	COMMD7
	COMMD8
	COMMD9
	COMT
	COMTD1
	COPA
	COPB1
	COPB2
	COPE
	COPG1
	COPG2-2
	COPS3
	COPS4
	COPS5
	COPS6
	COPS7A
	COPS7B
	COPS8
	COPZ1
	COPZ2
	COQ10A
	COQ2
	COQ3
	COQ4
	COQ5
	COQ6
	COQ7
	COQ9
	CORO1B
	CORO1C
	CORO6
	COTL1
	COX10
	COX11
	COX14
	COX17
	COX18
	COX19
	COX20
	COX4I1
	COX5A
	COX5B
	COX6A1
	COX6A2
	COX6B1
	COX7A1
	COX7A2
	COX7A2L
	COX8A
	CPD
	CPEB2
	CPEB3
	CPEB4
	CPED1
	CPNE1
	CPNE2
	CPNE3
	CPOX
	CPPED1
	CPSF1
	CPSF2
	CPSF3
	CPSF3L
	CPSF4
	CPSF6
	CPSF7
	CPT1A
	CPT2
	CPTP
	CRAMP1L
	CRAT
	CRBN
	CRCP
	CREB1
	CREB3
	CREB3L2
	CREB5
	CREBBP
	CREBL2
	CREBRF
	CREBZF
	CREG1
	CRELD1
	CREM
	CRIM1
	CRIPT
	CRISPLD2
	CRK
	CRKL
	CRLF3
	CRLS1
	CRNKL1
	CROCC
	CRTAP
	CRTC1
	CRTC2
	CRTC3
	CRY1
	CRY2
	CRYAB
	CRYBG3
	CRYL1
	CRYZ
	CRYZ-2
	CRYZL1
	CS
	CSAD
	CSDE1
	CSE1L
	CSF1
	CSF1R
	CSGALNACT2
	CSK
	CSNK1A1
	CSNK1D
	CSNK1E
	CSNK1G2
	CSNK1G3
	CSNK2A1
	CSNK2A2
	CSNK2B
	CSPG4
	CSPP1
	CSRNP1
	CSRNP2
	CSRP2
	CSRP2BP
	CSRP3
	CST3
	CST6
	CSTB
	CSTF1
	CSTF2
	CSTF2T
	CSTF3-2
	CTAGE5
	CTBP1
	CTBP2
	CTC1
	CTCF
	CTDNEP1
	CTDP1
	CTDSP1
	CTDSP2
	CTDSPL2
	CTGF
	CTIF
	CTNNA1
	CTNNAL1
	CTNNB1
	CTNNBIP1
	CTNNBL1
	CTNND1
	CTNS
	CTPS1
	CTR9
	CTSA
	CTSB
	CTSC
	CTSD
	CTSF
	CTSH
	CTSK
	CTSS
	CTSZ
	CTTN
	CTU2
	CTXN3
	CUEDC1
	CUEDC2
	CUL1
	CUL2
	CUL3
	CUL4A
	CUL4B
	CUL5
	CUL7
	CUL9
	CUTA
	CUTC
	CUX1
	CWC15
	CWC22
	CWC25
	CWC27-2
	CWF19L1
	CWF19L2
	CXCL12
	CXCL3
	CXHXorf23
	CXHXorf36
	CXXC1
	CXXC5
	CYB561A3
	CYB561D2
	CYB5A
	CYB5B
	CYB5D2
	CYB5R1
	CYB5R2
	CYB5R3
	CYB5R4
	CYBRD1
	CYC1
	CYCS
	CYFIP1
	CYGB
	CYHR1
	CYLD
	CYP20A1
	CYP27A1
	CYP2U1
	CYR61
	CYSTM1
	CYTH1
	CYTH2
	CYTH3
	CYYR1
	D2HGDH
	DAAM1
	DAAM2
	DAB2
	DAB2IP
	DACT1
	DAD1
	DAG1
	DAGLB
	DALRD3
	DAP
	DAP3
	DAPK1
	DAPK2
	DAPK3
	DARS
	DARS2
	DAXX
	DAZAP1
	DAZAP2
	DBI
	DBN1
	DBNDD1
	DBNDD2
	DBNL
	DBR1
	DBT
	DCAF10
	DCAF11
	DCAF12
	DCAF13
	DCAF15
	DCAF17
	DCAF4
	DCAF5
	DCAF6
	DCAF7
	DCAF8
	DCBLD2
	DCHS1
	DCLRE1A
	DCLRE1C
	DCN
	DCP1A
	DCP1B
	DCPS
	DCST2
	DCTN1
	DCTN2
	DCTN3
	DCTN4
	DCTN5
	DCTN6
	DCUN1D1
	DCUN1D2
	DCUN1D4
	DCUN1D5
	DDA1
	DDAH2
	DDB1
	DDB2
	DDHD1
	DDHD2
	DDIT3
	DDIT4
	DDIT4L
	DDO
	DDOST
	DDR1
	DDR2
	DDRGK1
	DDT
	DDX1
	DDX10
	DDX11
	DDX17
	DDX18
	DDX19A
	DDX19B
	DDX20
	DDX21
	DDX23
	DDX24
	DDX27
	DDX28
	DDX31
	DDX39A
	DDX39B
	DDX3Y
	DDX41
	DDX42
	DDX46
	DDX47
	DDX49
	DDX5
	DDX50
	DDX51
	DDX52
	DDX54
	DDX55
	DDX56
	DDX58
	DDX6
	DECR1
	DECR2
	DEDD
	DEDD2
	DEF8
	DEGS1
	DEK
	DENND1A
	DENND1B
	DENND2A
	DENND3
	DENND4A
	DENND4B
	DENND4C
	DENND5A
	DENND5B
	DENND6A
	DEPDC5-2
	DEPTOR
	DERA
	DERL1
	DERL2
	DES
	DESI1
	DESI2
	DET1
	DEXI
	DFFA
	DFFB
	DGAT1
	DGAT2
	DGCR14
	DGCR2
	DGCR8
	DGKD
	DGKQ
	DHCR24
	DHCR7
	DHDDS
	DHDH
	DHODH
	DHPS
	DHRS1
	DHRS11
	DHRS12
	DHRS3
	DHRS4
	DHRS7B
	DHRS7C
	DHTKD1
	DHX15
	DHX16
	DHX29
	DHX30
	DHX32
	DHX33
	DHX34
	DHX35
	DHX36
	DHX37
	DHX38
	DHX40
	DHX57
	DHX8
	DHX9
	DIABLO
	DICER1
	DIDO1
	DIEXF
	DIMT1
	DIP2A
	DIP2B
	DIP2C
	DIRC2
	DIS3
	DIS3L
	DIS3L2
	DISP1
	DIXDC1
	DKK3
	DLAT
	DLC1
	DLD
	DLG1
	DLG5
	DLGAP4
	DLK2
	DLL4
	DLST
	DMAP1
	DMPK
	DMRT2
	DMTF1
	DMWD
	DMXL1
	DNAAF2
	DNAJA1
	DNAJA2
	DNAJA3
	DNAJA4
	DNAJB1
	DNAJB11
	DNAJB12
	DNAJB2
	DNAJB4
	DNAJB5
	DNAJB6
	DNAJB9
	DNAJC10
	DNAJC11
	DNAJC12
	DNAJC1-2
	DNAJC13
	DNAJC14
	DNAJC15
	DNAJC16
	DNAJC18
	DNAJC19
	DNAJC2
	DNAJC21
	DNAJC24
	DNAJC25
	DNAJC27
	DNAJC28
	DNAJC3
	DNAJC4
	DNAJC5
	DNAJC7
	DNAJC8
	DNAJC9
	DNASE1L1
	DNLZ
	DNM1
	DNM1L
	DNM2
	DNMBP
	DNMT1
	DNMT3A
	DNPEP
	DNPH1
	DNTTIP1
	DNTTIP2
	DOCK1
	DOCK6
	DOCK7
	DOCK9
	DOHH
	DOK5
	DOK7
	DOLK
	DOLPP1
	DONSON
	DOPEY1
	DOPEY2
	DOT1L
	DPAGT1
	DPF2
	DPF3
	DPH1
	DPH2
	DPH3
	DPH5
	DPH7
	DPM1
	DPM2
	DPM3
	DPP3
	DPP8
	DPP9
	DPT
[truncated: 6,800 more rows]
