# Supplementary material for: Identification of eQTLs and sQTLs associated with meat quality in beef
Source: BMC Genomics. 2020 Jan 30;21:104. doi: 10.1186/s12864-020-6520-5 (PMC6993519; doi:10.1186/s12864-020-6520-5)
Supplement: Supplementary file 8 — Additional file 8. Bonferroni cis thresholds by gene. The number of tests, number of effective tests and the Bonferroni adjusted p-value is presented by each gene used in the association analysis. [file 12864_2020_6520_MOESM8_ESM.xls]

## Sheet: Additional file 8
Gene	N° of test	Meff test	Bonferroni cis p-value
A2M	209	81	6.2	x10-04
AAAS	230	81	6.2	x10-04
AACS	59	37	1.4	x10-03
AADAT	232	90	5.6	x10-04
AAED1	119	45	1.1	x10-03
AAGAB	79	46	1.1	x10-03
AAGAB-2	188	79	6.3	x10-04
AAK1	100	38	1.3	x10-03
AAMDC	74	39	1.3	x10-03
AAMP	201	76	6.6	x10-04
AAR2	235	61	8.2	x10-04
AARS	137	55	9.1	x10-04
AARS2	143	54	9.3	x10-04
AARSD1	152	59	8.5	x10-04
AASDH	151	58	8.6	x10-04
AASDHPPT	64	39	1.3	x10-03
AASS	76	41	1.2	x10-03
AATF	117	49	1	x10-03
ABAT	104	49	1	x10-03
ABCA1	97	44	1.1	x10-03
ABCA10	116	52	9.6	x10-04
ABCA3	228	91	5.5	x10-04
ABCA5	117	53	9.4	x10-04
ABCA6	116	52	9.6	x10-04
ABCA9	118	52	9.6	x10-04
ABCB10	63	36	1.4	x10-03
ABCB6	186	72	6.9	x10-04
ABCB8	312	117	4.3	x10-04
ABCC1	133	50	1	x10-03
ABCC10	167	71	7	x10-04
ABCC3	168	76	6.6	x10-04
ABCC5	119	41	1.2	x10-03
ABCC8	90	43	1.2	x10-03
ABCC9	90	47	1.1	x10-03
ABCD3	249	81	6.2	x10-04
ABCE1	45	33	1.5	x10-03
ABCF1	546	196	2.6	x10-04
ABCF2	312	120	4.2	x10-04
ABCF3	115	42	1.2	x10-03
ABHD1	145	49	1	x10-03
ABHD10	94	40	1.3	x10-03
ABHD11	130	57	8.8	x10-04
ABHD12	156	62	8.1	x10-04
ABHD12-3	143	53	9.4	x10-04
ABHD13	149	60	8.3	x10-04
ABHD14A	131	46	1.1	x10-03
ABHD14B	139	50	1	x10-03
ABHD16A	496	177	2.8	x10-04
ABHD17A	105	37	1.4	x10-03
ABHD17B	66	40	1.3	x10-03
ABHD2	243	96	5.2	x10-04
ABHD3	54	34	1.5	x10-03
ABHD4	131	51	9.8	x10-04
ABHD5	44	33	1.5	x10-03
ABHD6	89	37	1.4	x10-03
ABHD8	179	74	6.8	x10-04
ABI1	83	43	1.2	x10-03
ABI3BP	115	55	9.1	x10-04
ABL1	137	50	1	x10-03
ABLIM1	103	45	1.1	x10-03
ABLIM2	89	46	1.1	x10-03
ABLIM3	110	45	1.1	x10-03
ABR	121	48	1	x10-03
ABRA	26	23	2.2	x10-03
ABT1	297	108	4.6	x10-04
ABTB1	131	53	9.4	x10-04
ABTB2	189	73	6.8	x10-04
ACAA1	178	65	7.7	x10-04
ACAA2	51	34	1.5	x10-03
ACACA	158	65	7.7	x10-04
ACACB	317	110	4.5	x10-04
ACAD10	51	34	1.5	x10-03
ACAD11	62	38	1.3	x10-03
ACAD8	147	56	8.9	x10-04
ACAD9	151	71	7	x10-04
ACADL	65	37	1.4	x10-03
ACADM	78	43	1.2	x10-03
ACADS	334	107	4.7	x10-04
ACADSB	177	78	6.4	x10-04
ACADVL	230	72	6.9	x10-04
ACAP3	127	45	1.1	x10-03
ACAT1	76	39	1.3	x10-03
ACBD3	68	40	1.3	x10-03
ACBD5	81	43	1.2	x10-03
ACBD6	97	46	1.1	x10-03
ACIN1	214	88	5.7	x10-04
ACLY	264	85	5.9	x10-04
ACO1	69	40	1.3	x10-03
ACO2	152	64	7.8	x10-04
ACOT11	144	56	8.9	x10-04
ACOT13	248	93	5.4	x10-04
ACOT2	186	71	7	x10-04
ACOT7	74	34	1.5	x10-03
ACOX1	257	98	5.1	x10-04
ACOX2	82	35	1.4	x10-03
ACOX3	73	47	1.1	x10-03
ACP2	166	75	6.7	x10-04
ACP6	102	46	1.1	x10-03
ACSF2	162	72	6.9	x10-04
ACSL1	282	102	4.9	x10-04
ACSL3	51	36	1.4	x10-03
ACSM1	94	47	1.1	x10-03
ACSS1	148	56	8.9	x10-04
ACSS2	139	40	1.3	x10-03
ACSS3-2	46	36	1.4	x10-03
ACTA1	61	35	1.4	x10-03
ACTA2	97	50	1	x10-03
ACTB	143	56	8.9	x10-04
ACTC1	71	40	1.3	x10-03
ACTG1	166	72	6.9	x10-04
ACTL6A	42	32	1.6	x10-03
ACTN1	83	43	1.2	x10-03
ACTN2	85	45	1.1	x10-03
ACTN3	212	81	6.2	x10-04
ACTN4	231	90	5.6	x10-04
ACTR10	71	36	1.4	x10-03
ACTR1A	75	35	1.4	x10-03
ACTR2	54	29	1.7	x10-03
ACTR3	47	30	1.7	x10-03
ACTR3B	108	50	1	x10-03
ACTR8	52	36	1.4	x10-03
ACTRT3	53	33	1.5	x10-03
ACVR1	53	34	1.5	x10-03
ACVR1B	233	80	6.3	x10-04
ACVR2A	61	34	1.5	x10-03
ACVRL1	223	79	6.3	x10-04
ACY1	139	50	1	x10-03
ACYP2	97	41	1.2	x10-03
ADA	143	60	8.3	x10-04
ADAM10	75	39	1.3	x10-03
ADAM15	212	79	6.3	x10-04
ADAM17	129	44	1.1	x10-03
ADAM19	105	42	1.2	x10-03
ADAM20	61	36	1.4	x10-03
ADAM33	118	35	1.4	x10-03
ADAM9	65	39	1.3	x10-03
ADAMTS1	35	28	1.8	x10-03
ADAMTS10	186	70	7.1	x10-04
ADAMTS15	96	44	1.1	x10-03
ADAMTS2	170	80	6.3	x10-04
ADAMTS20	55	30	1.7	x10-03
ADAMTS9	33	27	1.9	x10-03
ADAMTSL4	164	66	7.6	x10-04
ADAP1	92	43	1.2	x10-03
ADAR	180	69	7.2	x10-04
ADARB1	295	113	4.4	x10-04
ADAT1	85	43	1.2	x10-03
ADCK1	213	85	5.9	x10-04
ADCK2	95	45	1.1	x10-03
ADCK3	74	42	1.2	x10-03
ADCK5	190	77	6.5	x10-04
ADCY2	44	28	1.8	x10-03
ADCY4	194	81	6.2	x10-04
ADCY5	118	40	1.3	x10-03
ADCY6	149	53	9.4	x10-04
ADCY9	258	94	5.3	x10-04
ADD1	144	60	8.3	x10-04
ADD3	53	35	1.4	x10-03
ADH5	74	38	1.3	x10-03
ADHFE1	85	37	1.4	x10-03
ADI1	118	45	1.1	x10-03
ADIPOQ	87	42	1.2	x10-03
ADIPOR1	132	54	9.3	x10-04
ADIPOR2	131	48	1	x10-03
ADIRF	93	42	1.2	x10-03
ADK	111	44	1.1	x10-03
ADM	50	31	1.6	x10-03
ADNP	74	48	1	x10-03
ADNP2	47	29	1.7	x10-03
ADPGK	73	43	1.2	x10-03
ADPRH	87	36	1.4	x10-03
ADPRHL1	153	55	9.1	x10-04
ADPRHL2	100	45	1.1	x10-03
ADRB2	98	41	1.2	x10-03
ADRBK1	156	60	8.3	x10-04
ADRM1	108	39	1.3	x10-03
ADSL	128	48	1	x10-03
ADSS	41	29	1.7	x10-03
AEBP1	90	41	1.2	x10-03
AEBP2	40	28	1.8	x10-03
AEN	173	84	6	x10-04
AES	164	58	8.6	x10-04
AFAP1	95	49	1	x10-03
AFAP1L1	104	44	1.1	x10-03
AFF1	152	69	7.2	x10-04
AFF4	90	38	1.3	x10-03
AFG3L2	88	30	1.7	x10-03
AFTPH	62	29	1.7	x10-03
AGA	32	24	2.1	x10-03
AGAP1	135	54	9.3	x10-04
AGAP3	327	121	4.1	x10-04
AGFG1	68	39	1.3	x10-03
AGFG2	286	111	4.5	x10-04
AGGF1	75	49	1	x10-03
AGK	192	89	5.6	x10-04
AGL	86	49	1	x10-03
AGO1	125	52	9.6	x10-04
AGO2	227	86	5.8	x10-04
AGO4	110	47	1.1	x10-03
AGPAT2	184	72	6.9	x10-04
AGPAT3	323	125	4	x10-04
AGPAT5	63	39	1.3	x10-03
AGPAT6	61	37	1.4	x10-03
AGPAT9	85	44	1.1	x10-03
AGPS	57	39	1.3	x10-03
AGRN	127	45	1.1	x10-03
AGTPBP1	46	29	1.7	x10-03
AGTR1	68	40	1.3	x10-03
AGTRAP	105	37	1.4	x10-03
AHCTF1	60	36	1.4	x10-03
AHCYL1	235	74	6.8	x10-04
AHCYL2	102	37	1.4	x10-03
AHDC1	140	48	1	x10-03
AHI1	53	36	1.4	x10-03
AHNAK	199	88	5.7	x10-04
AHSA1	214	85	5.9	x10-04
AHSA2	46	29	1.7	x10-03
AIDA	87	40	1.3	x10-03
AIF1L	122	44	1.1	x10-03
AIFM2	123	49	1	x10-03
AIM1	49	30	1.7	x10-03
AIMP1	71	43	1.2	x10-03
AIMP2	178	83	6	x10-04
AIP	168	67	7.5	x10-04
AK1	149	58	8.6	x10-04
AK2	132	44	1.1	x10-03
AK3	51	31	1.6	x10-03
AKAP1	168	72	6.9	x10-04
AKAP10	137	50	1	x10-03
AKAP11	67	44	1.1	x10-03
AKAP12	228	87	5.7	x10-04
AKAP13	29	25	2	x10-03
AKAP2	91	46	1.1	x10-03
AKAP6	45	33	1.5	x10-03
AKAP8	190	83	6	x10-04
AKAP8L	190	83	6	x10-04
AKAP9	113	42	1.2	x10-03
AKIP1	84	41	1.2	x10-03
AKIRIN1	120	50	1	x10-03
AKIRIN2	193	70	7.1	x10-04
AKR1A1	237	77	6.5	x10-04
AKR1B1	78	44	1.1	x10-03
AKT1S1	325	119	4.2	x10-04
AKT2	287	103	4.9	x10-04
AKTIP	62	37	1.4	x10-03
ALAD	144	53	9.4	x10-04
ALAS1	142	51	9.8	x10-04
ALCAM	27	24	2.1	x10-03
ALDH16A1	300	110	4.5	x10-04
ALDH18A1	116	50	1	x10-03
ALDH1A1	48	34	1.5	x10-03
ALDH2	290	88	5.7	x10-04
ALDH3A2	146	53	9.4	x10-04
ALDH4A1	95	48	1	x10-03
ALDH5A1	107	51	9.8	x10-04
ALDH6A1	218	76	6.6	x10-04
ALDH7A1	105	49	1	x10-03
ALDH9A1	158	69	7.2	x10-04
ALDOA	186	79	6.3	x10-04
ALG1	115	47	1.1	x10-03
ALG10	74	32	1.6	x10-03
ALG11	96	46	1.1	x10-03
ALG2	240	89	5.6	x10-04
ALG3	113	42	1.2	x10-03
ALG5	64	36	1.4	x10-03
ALKBH1	211	84	6	x10-04
ALKBH2	303	106	4.7	x10-04
ALKBH3	59	39	1.3	x10-03
ALKBH4	134	53	9.4	x10-04
ALKBH5	123	47	1.1	x10-03
ALKBH7	141	52	9.6	x10-04
ALMS1	154	60	8.3	x10-04
ALPK2	99	49	1	x10-03
ALPK3	186	72	6.9	x10-04
ALPL	120	50	1	x10-03
ALS2	152	58	8.6	x10-04
ALS2CL	151	63	7.9	x10-04
ALYREF	174	76	6.6	x10-04
AMACR	73	37	1.4	x10-03
AMBRA1	64	37	1.4	x10-03
AMD1	66	35	1.4	x10-03
AMDHD2	258	93	5.4	x10-04
AMFR	83	35	1.4	x10-03
AMIGO1	184	67	7.5	x10-04
AMIGO3	232	74	6.8	x10-04
AMMECR1L	86	43	1.2	x10-03
AMOTL1	121	47	1.1	x10-03
AMOTL2	75	40	1.3	x10-03
AMPD1	52	31	1.6	x10-03
AMPD2	223	70	7.1	x10-04
AMPD3	52	31	1.6	x10-03
AMT	243	77	6.5	x10-04
AMY2B	48	34	1.5	x10-03
AMZ2	113	52	9.6	x10-04
ANAPC1	101	48	1	x10-03
ANAPC10	78	45	1.1	x10-03
ANAPC11	174	76	6.6	x10-04
ANAPC13	68	39	1.3	x10-03
ANAPC15	231	76	6.6	x10-04
ANAPC16	99	44	1.1	x10-03
ANAPC4	60	40	1.3	x10-03
ANAPC5	95	44	1.1	x10-03
ANAPC7	70	41	1.2	x10-03
ANGEL1	159	67	7.5	x10-04
ANGEL2	62	40	1.3	x10-03
ANGPTL2	103	44	1.1	x10-03
ANGPTL4	191	73	6.8	x10-04
ANK1	61	37	1.4	x10-03
ANK2	93	44	1.1	x10-03
ANK3	62	43	1.2	x10-03
ANKFY1	286	108	4.6	x10-04
ANKH	55	36	1.4	x10-03
ANKHD1	47	26	1.9	x10-03
ANKIB1	136	44	1.1	x10-03
ANKLE2	139	56	8.9	x10-04
ANKMY2	71	39	1.3	x10-03
ANKRA2	52	36	1.4	x10-03
ANKRD1	46	33	1.5	x10-03
ANKRD10	254	91	5.5	x10-04
ANKRD11	116	34	1.5	x10-03
ANKRD12	84	38	1.3	x10-03
ANKRD13A	336	108	4.6	x10-04
ANKRD13B	155	57	8.8	x10-04
ANKRD13C	45	33	1.5	x10-03
ANKRD16	148	57	8.8	x10-04
ANKRD17	92	40	1.3	x10-03
ANKRD2	101	44	1.1	x10-03
ANKRD23	221	84	6	x10-04
ANKRD27	94	44	1.1	x10-03
ANKRD28	105	49	1	x10-03
ANKRD33B	46	35	1.4	x10-03
ANKRD35	103	42	1.2	x10-03
ANKRD39	221	84	6	x10-04
ANKRD40	139	56	8.9	x10-04
ANKRD46	72	39	1.3	x10-03
ANKRD49	65	40	1.3	x10-03
ANKRD52	309	101	5	x10-04
ANKRD54	145	51	9.8	x10-04
ANKRD6	143	54	9.3	x10-04
ANKRD9	69	39	1.3	x10-03
ANKS1A	76	40	1.3	x10-03
ANKS3	156	62	8.1	x10-04
ANKZF1	183	70	7.1	x10-04
ANO10	157	57	8.8	x10-04
ANO5	45	31	1.6	x10-03
ANO6	41	30	1.7	x10-03
ANO8	179	74	6.8	x10-04
ANP32A	194	82	6.1	x10-04
ANP32B	200	80	6.3	x10-04
ANP32E	147	55	9.1	x10-04
ANPEP	168	69	7.2	x10-04
ANTXR1	144	49	1	x10-03
ANTXR2	90	41	1.2	x10-03
ANXA1	48	33	1.5	x10-03
ANXA11	138	53	9.4	x10-04
ANXA2	44	36	1.4	x10-03
ANXA3	274	92	5.4	x10-04
ANXA4	74	36	1.4	x10-03
ANXA5	57	39	1.3	x10-03
ANXA6	126	45	1.1	x10-03
ANXA7	91	41	1.2	x10-03
AOC2	171	69	7.2	x10-04
AOC3	146	55	9.1	x10-04
AOX1	183	64	7.8	x10-04
AP1AR	89	43	1.2	x10-03
AP1B1	116	49	1	x10-03
AP1G1	171	68	7.4	x10-04
AP1G2	228	86	5.8	x10-04
AP1M1	91	43	1.2	x10-03
AP1S1	260	97	5.2	x10-04
AP2A1	327	118	4.2	x10-04
AP2B1	187	74	6.8	x10-04
AP2M1	115	42	1.2	x10-03
AP2S1	178	80	6.3	x10-04
AP3B1	87	51	9.8	x10-04
AP3D1	149	58	8.6	x10-04
AP3M1	77	40	1.3	x10-03
AP3M2	84	43	1.2	x10-03
AP3S2	160	63	7.9	x10-04
AP4B1	59	36	1.4	x10-03
AP4E1	83	42	1.2	x10-03
AP4E1-2	60	36	1.4	x10-03
AP4M1	303	124	4	x10-04
AP4S1	43	31	1.6	x10-03
AP5B1	242	89	5.6	x10-04
AP5M1	58	35	1.4	x10-03
AP5S1	113	35	1.4	x10-03
AP5Z1	81	38	1.3	x10-03
APAF1	33	25	2	x10-03
APBA3	162	60	8.3	x10-04
APBB1	383	137	3.6	x10-04
APBB2	67	37	1.4	x10-03
APBB3	276	57	8.8	x10-04
APC	194	85	5.9	x10-04
APCDD1	89	35	1.4	x10-03
APEH	232	74	6.8	x10-04
APEX1	410	149	3.4	x10-04
APH1A	147	55	9.1	x10-04
API5	72	42	1.2	x10-03
APIP	183	72	6.9	x10-04
APLP1	342	113	4.4	x10-04
APLP2	78	41	1.2	x10-03
APMAP	146	56	8.9	x10-04
APOA1BP	251	81	6.2	x10-04
APOBEC2	111	48	1	x10-03
APOD	75	39	1.3	x10-03
APOE	253	85	5.9	x10-04
APOLD1	79	45	1.1	x10-03
APOPT1	106	45	1.1	x10-03
APP	42	31	1.6	x10-03
APPBP2	71	41	1.2	x10-03
APPL1	85	36	1.4	x10-03
APPL2	78	38	1.3	x10-03
APRT	110	33	1.5	x10-03
AQP1	158	61	8.2	x10-04
AQP7	53	31	1.6	x10-03
AQPEP	76	47	1.1	x10-03
AQR	68	40	1.3	x10-03
ARAP1	189	67	7.5	x10-04
ARAP3	287	69	7.2	x10-04
ARCN1	185	67	7.5	x10-04
AREL1	203	76	6.6	x10-04
ARF1	145	63	7.9	x10-04
ARF2	131	48	1	x10-03
ARF3	41	31	1.6	x10-03
ARF4	98	39	1.3	x10-03
ARF5	71	34	1.5	x10-03
ARF6	79	39	1.3	x10-03
ARFGAP1	158	58	8.6	x10-04
ARFGAP2	155	70	7.1	x10-04
ARFGAP3	125	51	9.8	x10-04
ARFGEF1	101	38	1.3	x10-03
ARFGEF2	74	47	1.1	x10-03
ARFIP1	74	37	1.4	x10-03
ARFIP2	378	136	3.7	x10-04
ARFRP1	168	64	7.8	x10-04
ARG2	71	37	1.4	x10-03
ARGLU1	28	25	2	x10-03
ARHGAP1	66	38	1.3	x10-03
ARHGAP10	42	32	1.6	x10-03
ARHGAP12	58	33	1.5	x10-03
ARHGAP17	147	64	7.8	x10-04
ARHGAP18	57	38	1.3	x10-03
ARHGAP19	121	46	1.1	x10-03
ARHGAP21	75	40	1.3	x10-03
ARHGAP23	205	73	6.8	x10-04
ARHGAP24	49	37	1.4	x10-03
ARHGAP29	235	76	6.6	x10-04
ARHGAP31	86	36	1.4	x10-03
ARHGAP32	50	36	1.4	x10-03
ARHGAP35	185	84	6	x10-04
ARHGAP5	50	34	1.5	x10-03
ARHGDIA	174	77	6.5	x10-04
ARHGDIB	62	38	1.3	x10-03
ARHGEF1	291	103	4.9	x10-04
ARHGEF10	49	34	1.5	x10-03
ARHGEF10L	110	49	1	x10-03
ARHGEF12	191	72	6.9	x10-04
ARHGEF17	134	40	1.3	x10-03
ARHGEF18	329	117	4.3	x10-04
ARHGEF2	278	87	5.7	x10-04
ARHGEF25	87	44	1.1	x10-03
ARHGEF3	60	32	1.6	x10-03
ARHGEF37	96	42	1.2	x10-03
ARHGEF40	299	116	4.3	x10-04
ARHGEF7	269	94	5.3	x10-04
ARID1A	221	79	6.3	x10-04
ARID1B	77	41	1.2	x10-03
ARID2	44	30	1.7	x10-03
ARID3A	147	50	1	x10-03
ARID3B	152	63	7.9	x10-04
ARID4A	74	36	1.4	x10-03
ARID4B	95	44	1.1	x10-03
ARID5A	229	88	5.7	x10-04
ARID5B	36	28	1.8	x10-03
ARIH1	68	42	1.2	x10-03
ARIH2	250	75	6.7	x10-04
ARL1	87	37	1.4	x10-03
ARL11	61	38	1.3	x10-03
ARL14EP	215	84	6	x10-04
ARL16	172	76	6.6	x10-04
ARL2	228	87	5.7	x10-04
ARL2BP	129	42	1.2	x10-03
ARL4A	80	42	1.2	x10-03
ARL5A	72	36	1.4	x10-03
ARL5B	109	46	1.1	x10-03
ARL6IP1	87	45	1.1	x10-03
ARL6IP4	152	63	7.9	x10-04
ARL6IP5	29	25	2	x10-03
ARL6IP6	40	29	1.7	x10-03
ARL8B	35	28	1.8	x10-03
ARMC1	86	34	1.5	x10-03
ARMC10	77	42	1.2	x10-03
ARMC12	103	48	1	x10-03
ARMC5	210	86	5.8	x10-04
ARMC6	150	68	7.4	x10-04
ARMC8	129	43	1.2	x10-03
ARNT	173	68	7.4	x10-04
ARNTL	38	27	1.9	x10-03
ARPC1A	236	96	5.2	x10-04
ARPC2	203	77	6.5	x10-04
ARPC3	69	41	1.2	x10-03
ARPC4	152	54	9.3	x10-04
ARPC5L	51	34	1.5	x10-03
ARPIN	161	62	8.1	x10-04
ARPP19	62	34	1.5	x10-03
ARPP21	40	30	1.7	x10-03
ARRB1	199	76	6.6	x10-04
ARRDC1	243	93	5.4	x10-04
ARRDC2	165	75	6.7	x10-04
ARRDC3	217	82	6.1	x10-04
ARRDC4	29	25	2	x10-03
ARSB	94	47	1.1	x10-03
ARSG	113	51	9.8	x10-04
ART1	260	78	6.4	x10-04
ART3	111	43	1.2	x10-03
ART3-2	250	83	6	x10-04
ARV1	76	43	1.2	x10-03
ARVCF	142	52	9.6	x10-04
ASAH1	237	86	5.8	x10-04
ASAP1	268	90	5.6	x10-04
ASAP2	126	43	1.2	x10-03
ASB1	147	60	8.3	x10-04
ASB10	317	119	4.2	x10-04
ASB13	143	53	9.4	x10-04
ASB14	80	36	1.4	x10-03
ASB15	87	38	1.3	x10-03
ASB16	150	59	8.5	x10-04
ASB18	109	50	1	x10-03
ASB2	106	47	1.1	x10-03
ASB3	90	40	1.3	x10-03
ASB5	46	32	1.6	x10-03
ASB6	128	48	1	x10-03
ASB7	58	35	1.4	x10-03
ASB8	106	42	1.2	x10-03
ASCC1	100	44	1.1	x10-03
ASCC2	133	53	9.4	x10-04
ASCC3	75	43	1.2	x10-03
ASF1A	57	34	1.5	x10-03
ASH1L	249	82	6.1	x10-04
ASH2L	90	37	1.4	x10-03
ASL	31	27	1.9	x10-03
ASNA1	244	86	5.8	x10-04
ASNSD1	97	49	1	x10-03
ASPH	57	30	1.7	x10-03
ASPSCR1	187	80	6.3	x10-04
ASRGL1	211	90	5.6	x10-04
ASS1	142	54	9.3	x10-04
ASTE1	66	33	1.5	x10-03
ASUN	86	46	1.1	x10-03
ASXL1	199	70	7.1	x10-04
ASXL2	88	39	1.3	x10-03
ATAD1	51	39	1.3	x10-03
ATAD2B	62	37	1.4	x10-03
ATAD3A	75	36	1.4	x10-03
ATE1	161	70	7.1	x10-04
ATF1	133	42	1.2	x10-03
ATF2	64	36	1.4	x10-03
ATF3	61	39	1.3	x10-03
ATF4	139	52	9.6	x10-04
ATF5	316	115	4.3	x10-04
ATF6	163	66	7.6	x10-04
ATF7	138	47	1.1	x10-03
ATF7IP	61	39	1.3	x10-03
ATG101	244	82	6.1	x10-04
ATG12	77	47	1.1	x10-03
ATG13	66	38	1.3	x10-03
ATG14	71	41	1.2	x10-03
ATG16L1	131	49	1	x10-03
ATG16L2	180	65	7.7	x10-04
ATG2A	217	86	5.8	x10-04
ATG2B	56	35	1.4	x10-03
ATG3	129	44	1.1	x10-03
ATG4B	191	76	6.6	x10-04
ATG4D	223	82	6.1	x10-04
ATG5	50	30	1.7	x10-03
ATG7	99	50	1	x10-03
ATG9A	184	71	7	x10-04
ATIC	118	51	9.8	x10-04
ATL2	80	46	1.1	x10-03
ATL3	209	89	5.6	x10-04
ATM	75	39	1.3	x10-03
ATMIN	72	45	1.1	x10-03
ATN1	165	67	7.5	x10-04
ATOH8	111	37	1.4	x10-03
ATOX1	108	43	1.2	x10-03
ATP11A	195	72	6.9	x10-04
ATP11B	74	36	1.4	x10-03
ATP13A1	154	71	7	x10-04
ATP13A2	112	50	1	x10-03
ATP13A3	67	39	1.3	x10-03
ATP1A1	85	43	1.2	x10-03
ATP1A2	197	73	6.8	x10-04
ATP1B1	115	40	1.3	x10-03
ATP1B3	75	41	1.2	x10-03
ATP2A1	175	73	6.8	x10-04
ATP2A2	73	41	1.2	x10-03
ATP2B1	30	24	2.1	x10-03
ATP2B2	92	50	1	x10-03
ATP2B4	133	53	9.4	x10-04
ATP2C1	64	33	1.5	x10-03
ATP2C2	237	73	6.8	x10-04
ATP5A1	61	36	1.4	x10-03
ATP5B	295	92	5.4	x10-04
ATP5C1	80	46	1.1	x10-03
ATP5D	128	37	1.4	x10-03
ATP5E	108	41	1.2	x10-03
ATP5F1	162	61	8.2	x10-04
ATP5G1	238	87	5.7	x10-04
ATP5G2	235	79	6.3	x10-04
ATP5G3	63	35	1.4	x10-03
ATP5H	267	99	5.1	x10-04
ATP5I	156	63	7.9	x10-04
ATP5J	32	26	1.9	x10-03
ATP5J2	224	92	5.4	x10-04
ATP5L	153	58	8.6	x10-04
ATP5O	93	43	1.2	x10-03
ATP5S	85	41	1.2	x10-03
ATP5SL	220	80	6.3	x10-04
ATP6V0A2	131	51	9.8	x10-04
ATP6V0B	331	116	4.3	x10-04
ATP6V0C	259	94	5.3	x10-04
ATP6V0D1	130	41	1.2	x10-03
ATP6V0E1	183	77	6.5	x10-04
ATP6V1A	122	46	1.1	x10-03
ATP6V1A-2	108	46	1.1	x10-03
ATP6V1B2	104	43	1.2	x10-03
ATP6V1C1	207	75	6.7	x10-04
ATP6V1D	71	34	1.5	x10-03
ATP6V1E1	122	44	1.1	x10-03
ATP6V1F	88	36	1.4	x10-03
ATP6V1G1	108	47	1.1	x10-03
ATP6V1H	109	32	1.6	x10-03
ATP8B2	180	73	6.8	x10-04
ATP9A	73	48	1	x10-03
ATPAF1	170	63	7.9	x10-04
ATPAF2	111	45	1.1	x10-03
ATPIF1	134	45	1.1	x10-03
ATRAID	151	53	9.4	x10-04
ATRIP	234	70	7.1	x10-04
ATRN	126	36	1.4	x10-03
ATXN1	43	31	1.6	x10-03
ATXN10	110	49	1	x10-03
ATXN1L	158	60	8.3	x10-04
ATXN2	56	37	1.4	x10-03
ATXN2L	177	74	6.8	x10-04
ATXN7	30	24	2.1	x10-03
ATXN7L1	109	41	1.2	x10-03
ATXN7L2	180	64	7.8	x10-04
ATXN7L3	150	59	8.5	x10-04
ATXN7L3B	63	41	1.2	x10-03
AUH	79	37	1.4	x10-03
AUP1	172	66	7.6	x10-04
AURKAIP1	129	46	1.1	x10-03
AVEN	258	94	5.3	x10-04
AVL9	134	43	1.2	x10-03
AVPI1	100	44	1.1	x10-03
AXIN1	117	48	1	x10-03
AXL	226	79	6.3	x10-04
AXL-2	278	99	5.1	x10-04
AZI2	34	26	1.9	x10-03
AZIN1	206	77	6.5	x10-04
B2M	52	31	1.6	x10-03
B3GALNT1	47	35	1.4	x10-03
B3GALNT2	97	45	1.1	x10-03
B3GALT4	139	52	9.6	x10-04
B3GALT6	135	48	1	x10-03
B3GAT3	187	84	6	x10-04
B4GALT1	107	36	1.4	x10-03
B4GALT2	331	115	4.3	x10-04
B4GALT3	178	70	7.1	x10-04
B4GALT5	69	42	1.2	x10-03
B4GALT7	80	37	1.4	x10-03
B4GAT1	168	66	7.6	x10-04
B9D2	217	78	6.4	x10-04
BABAM1	179	74	6.8	x10-04
BACE1	100	42	1.2	x10-03
BACH1	49	32	1.6	x10-03
BAD	198	77	6.5	x10-04
BAG1	107	36	1.4	x10-03
BAG2	85	41	1.2	x10-03
BAG3	47	33	1.5	x10-03
BAG4	89	37	1.4	x10-03
BAG5	105	45	1.1	x10-03
BAG6	496	177	2.8	x10-04
BAHCC1	182	79	6.3	x10-04
BAHD1	138	50	1	x10-03
BAIAP2	197	81	6.2	x10-04
BAK1	143	54	9.3	x10-04
BANP	89	32	1.6	x10-03
BAZ1A	194	73	6.8	x10-04
BAZ1B	142	65	7.7	x10-04
BAZ2A	299	94	5.3	x10-04
BAZ2B	75	39	1.3	x10-03
BBIP1	53	34	1.5	x10-03
BBS12	60	30	1.7	x10-03
BBS2	82	35	1.4	x10-03
BBS4	72	43	1.2	x10-03
BBS5	100	49	1	x10-03
BBX	72	43	1.2	x10-03
BCAM	257	86	5.8	x10-04
BCAP29	99	40	1.3	x10-03
BCAR1	107	46	1.1	x10-03
BCAR3	192	69	7.2	x10-04
BCAS2	60	33	1.5	x10-03
BCAS3	82	46	1.1	x10-03
BCAT2	293	100	5	x10-04
BCCIP	86	40	1.3	x10-03
BCKDHA	222	81	6.2	x10-04
BCKDHB	68	37	1.4	x10-03
BCKDK	232	92	5.4	x10-04
BCL10	237	83	6	x10-04
BCL2	82	42	1.2	x10-03
BCL2L1	109	44	1.1	x10-03
BCL2L12	305	107	4.7	x10-04
BCL2L13	123	44	1.1	x10-03
BCL2L2	226	86	5.8	x10-04
BCL6	68	38	1.3	x10-03
BCL7A	105	45	1.1	x10-03
BCL7B	139	62	8.1	x10-04
BCL7C	268	93	5.4	x10-04
BCL9	103	47	1.1	x10-03
BCL9L	202	67	7.5	x10-04
BCLAF1	58	38	1.3	x10-03
BCNT2	120	49	1	x10-03
BCR	268	100	5	x10-04
BCS1L	224	78	6.4	x10-04
BDH1	78	39	1.3	x10-03
BDH2	117	48	1	x10-03
BDP1	100	49	1	x10-03
BECN1	171	69	7.2	x10-04
BEND7	99	42	1.2	x10-03
BEST3	83	38	1.3	x10-03
BET1	81	38	1.3	x10-03
BFAR	108	44	1.1	x10-03
BHLHE40	34	28	1.8	x10-03
BHLHE41	43	34	1.5	x10-03
BICC1	41	34	1.5	x10-03
BICD2	117	43	1.2	x10-03
BICD2-2	40	28	1.8	x10-03
BIN1	102	45	1.1	x10-03
BIN3	118	47	1.1	x10-03
BIRC2	87	45	1.1	x10-03
BIRC3	78	45	1.1	x10-03
BIRC6	69	41	1.2	x10-03
BIVM	170	78	6.4	x10-04
BLA-DQB	241	103	4.9	x10-04
BLCAP	203	72	6.9	x10-04
BLMH	107	47	1.1	x10-03
BLOC1S1	243	80	6.3	x10-04
BLOC1S2	119	46	1.1	x10-03
BLOC1S5	87	43	1.2	x10-03
BLOC1S6	158	61	8.2	x10-04
BLVRB	277	99	5.1	x10-04
BLZF1	132	42	1.2	x10-03
BMI1	51	36	1.4	x10-03
BMP1	94	43	1.2	x10-03
BMP2K	240	82	6.1	x10-04
BMPR1A	86	42	1.2	x10-03
BMPR2	114	44	1.1	x10-03
BMS1	59	36	1.4	x10-03
BNIP1	194	80	6.3	x10-04
BNIP2	53	36	1.4	x10-03
BNIP3	170	66	7.6	x10-04
BNIP3L	45	32	1.6	x10-03
BOD1L1	55	33	1.5	x10-03
BOK	201	79	6.3	x10-04
BOLA	535	186	2.7	x10-04
BOLA1	147	53	9.4	x10-04
BOLA-2	534	185	2.7	x10-04
BOLA3	145	58	8.6	x10-04
BOLA-A	357	135	3.7	x10-04
BOLA-NC1	496	177	2.8	x10-04
BOP1	209	83	6	x10-04
BORA	46	32	1.6	x10-03
BPGM	81	44	1.1	x10-03
BPHL	77	42	1.2	x10-03
BPTF	136	60	8.3	x10-04
BRAF	118	50	1	x10-03
BRAP-2	44	32	1.6	x10-03
BRAT1	87	40	1.3	x10-03
BRCA1	152	59	8.5	x10-04
BRCA2	105	33	1.5	x10-03
BRD2	141	53	9.4	x10-04
BRD3	208	84	6	x10-04
BRD4	191	85	5.9	x10-04
BRD7	53	33	1.5	x10-03
BRD8	43	24	2.1	x10-03
BRD9	64	30	1.7	x10-03
BRE	269	75	6.7	x10-04
BRF2	87	38	1.3	x10-03
BRI3	202	92	5.4	x10-04
BRIX1	83	39	1.3	x10-03
BRK1	159	58	8.6	x10-04
BRMS1	209	80	6.3	x10-04
BRMS1L	200	72	6.9	x10-04
BROX	86	40	1.3	x10-03
BRPF1	153	54	9.3	x10-04
BRPF3	107	47	1.1	x10-03
BRWD1	68	35	1.4	x10-03
BSCL2	196	86	5.8	x10-04
BSDC1	140	54	9.3	x10-04
BSG	168	56	8.9	x10-04
BTAF1	93	42	1.2	x10-03
BTBD1	82	45	1.1	x10-03
BTBD10	43	29	1.7	x10-03
BTBD11	142	46	1.1	x10-03
BTBD2	98	39	1.3	x10-03
BTBD3	32	27	1.9	x10-03
BTBD9	53	36	1.4	x10-03
BTC	97	42	1.2	x10-03
BTF3	52	36	1.4	x10-03
BTF3L4	92	39	1.3	x10-03
BTG1	102	42	1.2	x10-03
BTG2	117	50	1	x10-03
BTRC	101	42	1.2	x10-03
BUB3	168	73	6.8	x10-04
BUD13	106	45	1.1	x10-03
BUD31	221	94	5.3	x10-04
BVES	32	22	2.3	x10-03
BYSL	143	60	8.3	x10-04
BZW1	191	65	7.7	x10-04
BZW2	70	39	1.3	x10-03
C10H14orf1	80	48	1	x10-03
C10H14orf119	139	57	8.8	x10-04
C10H14orf166	115	43	1.2	x10-03
C10H14orf169	156	68	7.4	x10-04
C10H15orf52	112	44	1.1	x10-03
C10H15orf57	129	47	1.1	x10-03
C10H15orf59	198	82	6.1	x10-04
C11H2orf42	255	68	7.4	x10-04
C11H2orf49	103	43	1.2	x10-03
C11H2orf68	29	21	2.4	x10-03
C11H9orf114	120	45	1.1	x10-03
C11H9orf16	148	59	8.5	x10-04
C11H9orf69	101	49	1	x10-03
C11H9orf78	121	48	1	x10-03
C13H20orf194	135	39	1.3	x10-03
C13H20orf24	252	64	7.8	x10-04
C13H20orf27	117	35	1.4	x10-03
C14H8orf22	67	32	1.6	x10-03
C14H8orf37	69	39	1.3	x10-03
C14H8orf59	55	39	1.3	x10-03
C14H8orf76	34	24	2.1	x10-03
C14H8orf82	184	75	6.7	x10-04
C15H11orf30-2	201	75	6.7	x10-04
C15H11orf31	211	89	5.6	x10-04
C15H11orf42	232	95	5.3	x10-04
C15H11orf52	29	23	2.2	x10-03
C15H11orf57	32	26	1.9	x10-03
C15H11orf58	54	38	1.3	x10-03
C15H11orf71	237	98	5.1	x10-04
C15H11orf74	44	33	1.5	x10-03
C15H11orf96	84	45	1.1	x10-03
C16H1orf174	52	32	1.6	x10-03
C16H1orf21	69	42	1.2	x10-03
C16H1orf233	74	35	1.4	x10-03
C16H1orf27	192	81	6.2	x10-04
C17H12orf43	299	106	4.7	x10-04
C17H12orf65	153	63	7.9	x10-04
C17H22orf39	30	19	2.6	x10-03
C17H4orf29	61	35	1.4	x10-03
C18H16orf70	145	57	8.8	x10-04
C18H19orf12	152	56	8.9	x10-04
C18H19orf47	254	92	5.4	x10-04
C18H19orf48	307	113	4.4	x10-04
C18H19orf54	293	105	4.8	x10-04
C18H19orf68	190	87	5.7	x10-04
C19H17orf49	192	64	7.8	x10-04
C19H17orf59	161	59	8.5	x10-04
C19H17orf62	191	80	6.3	x10-04
C19H17orf70	195	80	6.3	x10-04
C19H17orf75	74	44	1.1	x10-03
C19H17orf85	247	90	5.6	x10-04
C19H17orf89	189	75	6.7	x10-04
C1D	146	48	1	x10-03
C1GALT1	47	33	1.5	x10-03
C1H21orf2	284	108	4.6	x10-04
C1H21orf33	259	89	5.6	x10-04
C1H21orf59	107	45	1.1	x10-03
C1H3orf38	169	73	6.8	x10-04
C1QA	119	51	9.8	x10-04
C1QB	119	51	9.8	x10-04
C1QBP	217	76	6.6	x10-04
C1QTNF1	238	92	5.4	x10-04
C1R	176	71	7	x10-04
C1S	170	69	7.2	x10-04
C20H5orf22	101	43	1.2	x10-03
C21H14orf142	105	48	1	x10-03
C21H14orf2	62	37	1.4	x10-03
C21H15orf27	72	38	1.3	x10-03
C21H15orf40	147	56	8.9	x10-04
C23H6orf106	73	39	1.3	x10-03
C23H6orf136	490	177	2.8	x10-04
C23H6orf226	165	69	7.2	x10-04
C23H6orf47	496	177	2.8	x10-04
C23H6orf52	64	42	1.2	x10-03
C23H6orf62	130	53	9.4	x10-04
C23H6orf89	93	48	1	x10-03
C24H18orf21	124	47	1.1	x10-03
C24H18orf25	65	38	1.3	x10-03
C24H18orf32	43	30	1.7	x10-03
C24H18orf8	87	43	1.2	x10-03
C25H16orf13	131	49	1	x10-03
C25H16orf52	200	83	6	x10-04
C25H16orf59	222	85	5.9	x10-04
C25H16orf62	96	47	1.1	x10-03
C25H16orf72	109	48	1	x10-03
C25H7orf26	169	77	6.5	x10-04
C25H7orf43	205	93	5.4	x10-04
C25H7orf50	99	45	1.1	x10-03
C26H10orf2	114	45	1.1	x10-03
C26H10orf32	82	40	1.3	x10-03
C26H10orf76	78	35	1.4	x10-03
C26H10orf76-2	89	39	1.3	x10-03
C26H10orf88	150	59	8.5	x10-04
C27H8orf4	74	35	1.4	x10-03
C28H10orf54	122	50	1	x10-03
C28H10orf71	178	73	6.8	x10-04
C28H1orf198	67	38	1.3	x10-03
C29H11orf54	49	30	1.7	x10-03
C29H11orf68	234	88	5.7	x10-04
C29H11orf73	58	33	1.5	x10-03
C29H11orf84	188	82	6.1	x10-04
C29H11orf95	212	84	6	x10-04
C2CD2	192	81	6.2	x10-04
C2CD2L	216	73	6.8	x10-04
C2CD5	68	41	1.2	x10-03
C2H2orf47	90	41	1.2	x10-03
C3H1orf109	100	47	1.1	x10-03
C3H1orf123	119	45	1.1	x10-03
C3H1orf43	140	52	9.6	x10-04
C3H1orf52	83	43	1.2	x10-03
C4A	288	123	4.1	x10-04
C4H7orf25	39	29	1.7	x10-03
C4H7orf49	33	27	1.9	x10-03
C4H7orf55	193	89	5.6	x10-04
C4H7orf60	51	33	1.5	x10-03
C4H7orf73	53	36	1.4	x10-03
C5H12orf10	228	80	6.3	x10-04
C5H12orf29	29	24	2.1	x10-03
C5H12orf45	89	35	1.4	x10-03
C5H12orf5	131	48	1	x10-03
C5H12orf57	165	67	7.5	x10-04
C5H12orf66	62	35	1.4	x10-03
C5H12orf73	53	30	1.7	x10-03
C6H4orf3	51	32	1.6	x10-03
C6H4orf32	76	39	1.3	x10-03
C7	89	40	1.3	x10-03
C7H19orf10	151	52	9.6	x10-04
C7H19orf24	129	37	1.4	x10-03
C7H19orf25	124	36	1.4	x10-03
C7H19orf43	248	87	5.7	x10-04
C7H19orf52	208	81	6.2	x10-04
C7H19orf53	123	49	1	x10-03
C7H19orf60	163	79	6.3	x10-04
C7H19orf70	207	77	6.5	x10-04
C7H1orf35	145	63	7.9	x10-04
C7H5orf15	59	30	1.7	x10-03
C7H5orf24	63	30	1.7	x10-03
C8H4orf27	281	102	4.9	x10-04
C8H9orf156	195	79	6.3	x10-04
C8H9orf3	159	57	8.8	x10-04
C8H9orf40	92	37	1.4	x10-03
C8H9orf41	92	37	1.4	x10-03
C8H9orf72	75	36	1.4	x10-03
C8H9orf91	30	26	1.9	x10-03
C9H6orf120	64	33	1.5	x10-03
C9H6orf211	230	87	5.7	x10-04
CA2	88	41	1.2	x10-03
CA3	86	40	1.3	x10-03
CAAP1	78	38	1.3	x10-03
CAB39	145	56	8.9	x10-04
CABIN1	309	125	4	x10-04
CABLES2	115	40	1.3	x10-03
CACFD1	44	22	2.3	x10-03
CACHD1	72	39	1.3	x10-03
CACNA1H	165	68	7.4	x10-04
CACNA2D1	51	34	1.5	x10-03
CACNA2D2	220	69	7.2	x10-04
CACNB1	177	67	7.5	x10-04
CACNB3	152	53	9.4	x10-04
CACNG1	45	28	1.8	x10-03
CACNG6	495	201	2.5	x10-04
CACUL1	48	35	1.4	x10-03
CACYBP	51	34	1.5	x10-03
CAD	156	55	9.1	x10-04
CADM1	228	90	5.6	x10-04
CALCOCO1	238	80	6.3	x10-04
CALCOCO2	249	89	5.6	x10-04
CALD1	88	46	1.1	x10-03
CALM1	35	21	2.4	x10-03
CALM2	70	36	1.4	x10-03
CALM3	233	78	6.4	x10-04
CALR	234	83	6	x10-04
CALU	102	37	1.4	x10-03
CAMK2A	127	47	1.1	x10-03
CAMK2B	91	42	1.2	x10-03
CAMK2D	73	40	1.3	x10-03
CAMK2G	89	41	1.2	x10-03
CAMKK2	89	44	1.1	x10-03
CAMLG	59	29	1.7	x10-03
CAMSAP1	206	79	6.3	x10-04
CAMTA1	46	30	1.7	x10-03
CAMTA2	182	61	8.2	x10-04
CAND1	60	32	1.6	x10-03
CAND2	88	46	1.1	x10-03
CANT1	241	92	5.4	x10-04
CAP1	157	62	8.1	x10-04
CAP2	63	41	1.2	x10-03
CAPN1	243	88	5.7	x10-04
CAPN10	334	135	3.7	x10-04
CAPN15	124	48	1	x10-03
CAPN2	87	43	1.2	x10-03
CAPN3	218	65	7.7	x10-04
CAPN5	185	72	6.9	x10-04
CAPN7	122	51	9.8	x10-04
CAPNS1	352	110	4.5	x10-04
CAPRIN1	158	60	8.3	x10-04
CAPZA1	64	37	1.4	x10-03
CAPZA2	52	37	1.4	x10-03
CAPZB	136	53	9.4	x10-04
CARD10	74	32	1.6	x10-03
CARD11	86	40	1.3	x10-03
CARKD	260	91	5.5	x10-04
CARM1	205	80	6.3	x10-04
CARNS1	159	61	8.2	x10-04
CARS	77	44	1.1	x10-03
CARS2	261	92	5.4	x10-04
CASC3	251	85	5.9	x10-04
CASC4	74	40	1.3	x10-03
CASD1	55	33	1.5	x10-03
CASKIN2	282	108	4.6	x10-04
CASP16	223	86	5.8	x10-04
CASP2	223	89	5.6	x10-04
CASP3	262	88	5.7	x10-04
CASP8AP2	105	41	1.2	x10-03
CASQ1	198	76	6.6	x10-04
CASQ2	57	35	1.4	x10-03
CAST	93	46	1.1	x10-03
CASZ1	75	35	1.4	x10-03
CAT	189	72	6.9	x10-04
CATSPERD	115	43	1.2	x10-03
CAV1	41	32	1.6	x10-03
CAV2	39	30	1.7	x10-03
CAV3	103	39	1.3	x10-03
CBFA2T2	162	61	8.2	x10-04
CBFA2T3	117	34	1.5	x10-03
CBFB	123	40	1.3	x10-03
CBL	225	76	6.6	x10-04
CBLB	28	25	2	x10-03
CBLL1	68	40	1.3	x10-03
CBR3	89	41	1.2	x10-03
CBR4	254	87	5.7	x10-04
CBX1	234	81	6.2	x10-04
CBX5	200	72	6.9	x10-04
CBX6	160	63	7.9	x10-04
CBX7	160	66	7.6	x10-04
CC2D1A	115	50	1	x10-03
CC2D1B	100	43	1.2	x10-03
CC2D2B-2	143	56	8.9	x10-04
CCAR1	99	43	1.2	x10-03
CCAR2	114	46	1.1	x10-03
CCBL2	109	46	1.1	x10-03
CCDC101	198	83	6	x10-04
CCDC106	430	177	2.8	x10-04
CCDC107	189	63	7.9	x10-04
CCDC115	157	68	7.4	x10-04
CCDC117	84	41	1.2	x10-03
CCDC12	154	61	8.2	x10-04
CCDC124	169	76	6.6	x10-04
CCDC130	119	49	1	x10-03
CCDC132	99	44	1.1	x10-03
CCDC137	170	76	6.6	x10-04
CCDC138	94	39	1.3	x10-03
CCDC149	53	37	1.4	x10-03
CCDC15	323	134	3.7	x10-04
CCDC17	241	79	6.3	x10-04
CCDC174	149	69	7.2	x10-04
CCDC186	102	44	1.1	x10-03
CCDC25	76	40	1.3	x10-03
CCDC28A	81	38	1.3	x10-03
CCDC28B	138	51	9.8	x10-04
CCDC43	164	65	7.7	x10-04
CCDC47	139	58	8.6	x10-04
CCDC51	231	70	7.1	x10-04
CCDC53	133	38	1.3	x10-03
CCDC58	171	64	7.8	x10-04
CCDC59	58	40	1.3	x10-03
CCDC6	56	41	1.2	x10-03
CCDC61	155	63	7.9	x10-04
CCDC66	57	31	1.6	x10-03
CCDC69	120	44	1.1	x10-03
CCDC71	252	77	6.5	x10-04
CCDC8	157	65	7.7	x10-04
CCDC80	131	44	1.1	x10-03
CCDC85B	234	88	5.7	x10-04
CCDC85C	66	42	1.2	x10-03
CCDC86	103	46	1.1	x10-03
CCDC88A	80	39	1.3	x10-03
CCDC88C	107	46	1.1	x10-03
CCDC9	190	87	5.7	x10-04
CCDC90B	48	31	1.6	x10-03
CCDC91	82	37	1.4	x10-03
CCDC92	124	50	1	x10-03
CCDC93	41	28	1.8	x10-03
CCDC94	146	51	9.8	x10-04
CCDC97	222	79	6.3	x10-04
CCL14	187	73	6.8	x10-04
CCL25	195	79	6.3	x10-04
CCM2	87	41	1.2	x10-03
CCNC	54	35	1.4	x10-03
CCND3	143	60	8.3	x10-04
CCNDBP1	144	44	1.1	x10-03
CCNE1	151	52	9.6	x10-04
CCNG1	34	29	1.7	x10-03
CCNH	27	24	2.1	x10-03
CCNI	141	53	9.4	x10-04
CCNJ	120	49	1	x10-03
CCNK	65	41	1.2	x10-03
CCNL1	39	28	1.8	x10-03
CCNL2	129	46	1.1	x10-03
CCNT1	146	53	9.4	x10-04
CCNT2	93	31	1.6	x10-03
CCNY	85	44	1.1	x10-03
CCNYL1	102	46	1.1	x10-03
CCP110	105	50	1	x10-03
CCPG1	70	39	1.3	x10-03
CCRN4L	50	34	1.5	x10-03
CCS	206	79	6.3	x10-04
CCSER2	42	29	1.7	x10-03
CCT2	83	37	1.4	x10-03
CCT3	273	87	5.7	x10-04
CCT4	48	31	1.6	x10-03
CCT5	40	32	1.6	x10-03
CCT6A	195	82	6.1	x10-04
CCT7	140	54	9.3	x10-04
CCT8	49	32	1.6	x10-03
CCZ1	194	90	5.6	x10-04
CD160	112	49	1	x10-03
CD163	132	46	1.1	x10-03
CD164	97	43	1.2	x10-03
CD248	209	80	6.3	x10-04
CD276	163	70	7.1	x10-04
CD2AP	114	48	1	x10-03
CD2BP2	231	91	5.5	x10-04
CD300LG	159	64	7.8	x10-04
CD320	184	74	6.8	x10-04
CD34	224	84	6	x10-04
CD36-2	45	33	1.5	x10-03
CD3EAP	233	78	6.4	x10-04
CD44	180	71	7	x10-04
CD46	124	49	1	x10-03
CD47	73	41	1.2	x10-03
CD58-2	64	35	1.4	x10-03
CD59	146	55	9.1	x10-04
CD63	243	80	6.3	x10-04
CD74	142	52	9.6	x10-04
CD9	207	83	6	x10-04
CD93	102	41	1.2	x10-03
CD97	109	49	1	x10-03
CDADC1	68	41	1.2	x10-03
CDAN1	192	63	7.9	x10-04
CDC123	90	45	1.1	x10-03
CDC14A	88	50	1	x10-03
CDC16	107	40	1.3	x10-03
CDC23	45	26	1.9	x10-03
CDC26	136	47	1.1	x10-03
CDC27	120	45	1.1	x10-03
CDC34	176	58	8.6	x10-04
CDC37	218	81	6.2	x10-04
CDC37L1	50	30	1.7	x10-03
CDC40	96	42	1.2	x10-03
CDC42	107	50	1	x10-03
CDC42BPA-3	92	42	1.2	x10-03
CDC42BPB	93	44	1.1	x10-03
CDC42EP1	128	43	1.2	x10-03
CDC42EP2	242	89	5.6	x10-04
CDC42EP3	92	47	1.1	x10-03
CDC42EP4	75	48	1	x10-03
CDC42SE1	158	64	7.8	x10-04
CDC42SE2	105	48	1	x10-03
CDC5L	126	44	1.1	x10-03
CDC73	35	30	1.7	x10-03
CDCA7L	69	36	1.4	x10-03
CDH13	199	79	6.3	x10-04
CDH15	112	33	1.5	x10-03
CDH4	108	43	1.2	x10-03
CDIP1	199	79	6.3	x10-04
CDIPT	199	84	6	x10-04
CDK11B	71	33	1.5	x10-03
CDK12	200	78	6.4	x10-04
CDK13	39	30	1.7	x10-03
CDK14	191	70	7.1	x10-04
CDK17	88	41	1.2	x10-03
CDK19	75	38	1.3	x10-03
CDK2	283	92	5.4	x10-04
CDK20	49	29	1.7	x10-03
CDK2AP1	144	59	8.5	x10-04
CDK2AP2	166	67	7.5	x10-04
CDK3	259	98	5.1	x10-04
CDK4	173	53	9.4	x10-04
CDK5	311	117	4.3	x10-04
CDK5RAP1	164	63	7.9	x10-04
CDK5RAP2	111	48	1	x10-03
CDK5RAP3	225	79	6.3	x10-04
CDK7	86	43	1.2	x10-03
CDK8	248	78	6.4	x10-04
CDK9	145	55	9.1	x10-04
CDKAL1	34	28	1.8	x10-03
CDKN1A	105	48	1	x10-03
CDKN1B	81	46	1.1	x10-03
CDKN1C	79	43	1.2	x10-03
CDKN2AIP	159	69	7.2	x10-04
CDKN2AIPNL	57	29	1.7	x10-03
CDKN2C	51	30	1.7	x10-03
CDNF	69	35	1.4	x10-03
CDON	110	48	1	x10-03
CDS2	68	37	1.4	x10-03
CDV3	54	34	1.5	x10-03
CDYL	92	48	1	x10-03
CEACAM1	250	89	5.6	x10-04
CEBPA	93	44	1.1	x10-03
CEBPD	52	33	1.5	x10-03
CEBPG	88	42	1.2	x10-03
CEBPZ	82	40	1.3	x10-03
CECR2	122	45	1.1	x10-03
CECR5	114	45	1.1	x10-03
CELF1	93	45	1.1	x10-03
CELF2	142	59	8.5	x10-04
CELSR2	132	44	1.1	x10-03
CENPB	118	35	1.4	x10-03
CENPBD1	199	86	5.8	x10-04
CENPC	152	58	8.6	x10-04
CENPV	102	43	1.2	x10-03
CEP104	58	35	1.4	x10-03
CEP120	49	35	1.4	x10-03
CEP131	198	80	6.3	x10-04
CEP162	50	36	1.4	x10-03
CEP164	104	43	1.2	x10-03
CEP170	42	30	1.7	x10-03
CEP19	105	42	1.2	x10-03
CEP192	58	24	2.1	x10-03
CEP250	168	48	1	x10-03
CEP290	29	24	2.1	x10-03
CEP295	72	40	1.3	x10-03
CEP350	104	46	1.1	x10-03
CEP57	163	74	6.8	x10-04
CEP63	66	38	1.3	x10-03
CEP68	57	29	1.7	x10-03
CEP76	64	25	2	x10-03
CEP83	255	82	6.1	x10-04
CEP85	195	74	6.8	x10-04
CEP85L	83	43	1.2	x10-03
CEP95	136	58	8.6	x10-04
CEP97	73	43	1.2	x10-03
CEPT1	253	80	6.3	x10-04
CERS1	160	74	6.8	x10-04
CERS2	160	63	7.9	x10-04
CERS5	82	40	1.3	x10-03
CES2	121	39	1.3	x10-03
CETN3	160	59	8.5	x10-04
CFAP20	122	41	1.2	x10-03
CFAP36	29	25	2	x10-03
CFAP97	307	108	4.6	x10-04
CFB	489	177	2.8	x10-04
CFDP1	112	48	1	x10-03
CFDP2	121	49	1	x10-03
CFH	69	44	1.1	x10-03
CFL1	238	89	5.6	x10-04
CFL2	189	71	7	x10-04
CFLAR	59	34	1.5	x10-03
CGREF1	145	49	1	x10-03
CGRRF1	63	37	1.4	x10-03
CHAC2	58	35	1.4	x10-03
CHAMP1	99	40	1.3	x10-03
CHCHD1	89	41	1.2	x10-03
CHCHD10	294	119	4.2	x10-04
CHCHD2	38	30	1.7	x10-03
CHCHD3	52	40	1.3	x10-03
CHCHD4	148	70	7.1	x10-04
CHCHD8	204	69	7.2	x10-04
CHD1	31	24	2.1	x10-03
CHD1L	118	49	1	x10-03
CHD2	28	24	2.1	x10-03
CHD3	180	66	7.6	x10-04
CHD4	178	73	6.8	x10-04
CHD6	164	65	7.7	x10-04
CHD7	39	24	2.1	x10-03
CHD8	208	86	5.8	x10-04
CHD9	61	36	1.4	x10-03
CHERP	140	54	9.3	x10-04
CHFR	143	59	8.5	x10-04
CHML	71	37	1.4	x10-03
CHMP1B	55	22	2.3	x10-03
CHMP2A	204	89	5.6	x10-04
CHMP2B	138	52	9.6	x10-04
CHMP3	120	36	1.4	x10-03
CHMP4A	209	83	6	x10-04
CHMP4B	159	58	8.6	x10-04
CHMP4C	61	38	1.3	x10-03
CHMP5	111	36	1.4	x10-03
CHMP6	195	80	6.3	x10-04
CHMP7	87	43	1.2	x10-03
CHN1	57	34	1.5	x10-03
CHORDC1	95	46	1.1	x10-03
CHP1-2	180	62	8.1	x10-04
CHPF	157	62	8.1	x10-04
CHPF2	312	119	4.2	x10-04
CHPT1	81	36	1.4	x10-03
CHRAC1	65	44	1.1	x10-03
CHRD	107	42	1.2	x10-03
CHRNA1	55	33	1.5	x10-03
CHRNA3	70	38	1.3	x10-03
CHRNB1	210	65	7.7	x10-04
CHST1	62	37	1.4	x10-03
CHST10	105	45	1.1	x10-03
CHST14	138	50	1	x10-03
CHSY1	21	18	2.8	x10-03
CHTF8	129	42	1.2	x10-03
CHTOP	122	46	1.1	x10-03
CHUK	121	46	1.1	x10-03
CHURC1	141	51	9.8	x10-04
CIAO1	222	86	5.8	x10-04
CIAPIN1	128	43	1.2	x10-03
CIART	149	57	8.8	x10-04
CIB1	163	61	8.2	x10-04
CIC	241	90	5.6	x10-04
CIDEA	89	31	1.6	x10-03
CIDEC	150	54	9.3	x10-04
CIITA	123	52	9.6	x10-04
CILP	118	52	9.6	x10-04
CINP	63	37	1.4	x10-03
CIPC	186	77	6.5	x10-04
CIR1	57	34	1.5	x10-03
CIRBP	129	37	1.4	x10-03
CIRH1A	131	42	1.2	x10-03
CISD1	19	16	3.1	x10-03
CISD2	121	49	1	x10-03
CISH	187	67	7.5	x10-04
CIT	50	35	1.4	x10-03
CITED2	74	36	1.4	x10-03
CIZ1	148	59	8.5	x10-04
CKAP4	124	38	1.3	x10-03
CKAP5	84	44	1.1	x10-03
CKM	242	79	6.3	x10-04
CKMT2	77	41	1.2	x10-03
CLASP1	31	26	1.9	x10-03
CLASP2	58	35	1.4	x10-03
CLASRP	256	83	6	x10-04
CLCC1	105	41	1.2	x10-03
CLCN1	222	88	5.7	x10-04
CLCN3	276	102	4.9	x10-04
CLCN6	103	36	1.4	x10-03
CLCN7	168	67	7.5	x10-04
CLDN5	160	62	8.1	x10-04
CLDND1	156	68	7.4	x10-04
CLEC14A	75	35	1.4	x10-03
CLEC16A	125	53	9.4	x10-04
CLEC3B	89	48	1	x10-03
CLIC1	500	179	2.8	x10-04
CLIC4	127	58	8.6	x10-04
CLIC5	104	46	1.1	x10-03
CLINT1	95	40	1.3	x10-03
CLIP1	146	59	8.5	x10-04
CLIP4	245	67	7.5	x10-04
CLK1	190	65	7.7	x10-04
CLK2	208	78	6.4	x10-04
CLK3	151	63	7.9	x10-04
CLK4	160	61	8.2	x10-04
CLN3	200	84	6	x10-04
CLN5	62	36	1.4	x10-03
CLN6	161	71	7	x10-04
CLN8	48	33	1.5	x10-03
CLNS1A	58	34	1.5	x10-03
CLOCK	145	55	9.1	x10-04
CLP1	349	140	3.6	x10-04
CLPB	239	73	6.8	x10-04
CLPP	141	52	9.6	x10-04
CLPTM1	260	85	5.9	x10-04
CLPTM1L	66	31	1.6	x10-03
CLPX	125	52	9.6	x10-04
CLSTN1	57	30	1.7	x10-03
CLTA	144	51	9.8	x10-04
CLTB	79	34	1.5	x10-03
CLTC	74	40	1.3	x10-03
CLU	75	40	1.3	x10-03
CLUAP1	232	90	5.6	x10-04
CLUH	239	89	5.6	x10-04
CLYBL	134	50	1	x10-03
CMBL	42	32	1.6	x10-03
CMC1	37	28	1.8	x10-03
CMC2	27	24	2.1	x10-03
CMIP	60	39	1.3	x10-03
CMPK1	122	45	1.1	x10-03
CMPK2	27	24	2.1	x10-03
CMSS1	92	50	1	x10-03
CMTM6	56	34	1.5	x10-03
CMTR1	79	45	1.1	x10-03
CMYA5	107	50	1	x10-03
CMYA5-2	97	47	1.1	x10-03
CNBP	141	62	8.1	x10-04
CNDP2	73	40	1.3	x10-03
CNEP1R1	53	34	1.5	x10-03
CNIH1	61	37	1.4	x10-03
CNIH4	72	39	1.3	x10-03
CNKSR1	192	73	6.8	x10-04
CNN1	206	77	6.5	x10-04
CNN3	263	84	6	x10-04
CNNM3	222	84	6	x10-04
CNNM4	219	84	6	x10-04
CNOT1	108	40	1.3	x10-03
CNOT10	59	35	1.4	x10-03
CNOT11	114	47	1.1	x10-03
CNOT2	80	38	1.3	x10-03
CNOT3	532	214	2.3	x10-04
CNOT4	69	41	1.2	x10-03
CNOT6	130	52	9.6	x10-04
CNOT6L	236	83	6	x10-04
CNOT7	233	80	6.3	x10-04
CNP	256	84	6	x10-04
CNPPD1	52	35	1.4	x10-03
CNPY2	307	98	5.1	x10-04
CNPY3	155	62	8.1	x10-04
CNPY4	302	123	4.1	x10-04
CNRIP1	146	50	1	x10-03
CNST	64	37	1.4	x10-03
CNTFR	123	33	1.5	x10-03
CNTRL	143	57	8.8	x10-04
CNTROB	175	64	7.8	x10-04
COA3	173	70	7.1	x10-04
COA5	152	60	8.3	x10-04
COA6	74	47	1.1	x10-03
COBL	254	82	6.1	x10-04
COG1	80	49	1	x10-03
COG2	35	21	2.4	x10-03
COG3	80	41	1.2	x10-03
COG4	123	49	1	x10-03
COG5	121	45	1.1	x10-03
COG6	78	44	1.1	x10-03
COG7	202	83	6	x10-04
COG8	134	42	1.2	x10-03
COIL	153	66	7.6	x10-04
COL12A1	63	41	1.2	x10-03
COL14A1	48	32	1.6	x10-03
COL15A1	250	90	5.6	x10-04
COL18A1	316	116	4.3	x10-04
COL1A1	186	83	6	x10-04
COL1A2	54	34	1.5	x10-03
COL3A1	75	45	1.1	x10-03
COL4A1	276	100	5	x10-04
COL4A2	265	93	5.4	x10-04
COL4A3BP	100	48	1	x10-03
COL5A1	196	80	6.3	x10-04
COL5A2	77	45	1.1	x10-03
COL5A3	251	91	5.5	x10-04
COL6A1	294	105	4.8	x10-04
COL6A2	279	102	4.9	x10-04
COL6A3	127	49	1	x10-03
COL6A6	117	49	1	x10-03
COL8A1	61	41	1.2	x10-03
COLEC12	57	35	1.4	x10-03
COLGALT1	179	75	6.7	x10-04
COMMD1	52	32	1.6	x10-03
COMMD10	78	36	1.4	x10-03
COMMD3	50	35	1.4	x10-03
COMMD4	109	47	1.1	x10-03
COMMD5	176	72	6.9	x10-04
COMMD7	183	65	7.7	x10-04
COMMD8	51	31	1.6	x10-03
COMMD9	70	41	1.2	x10-03
COMT	142	52	9.6	x10-04
COMTD1	22	20	2.5	x10-03
COPA	179	73	6.8	x10-04
COPB1	52	33	1.5	x10-03
COPB2	64	38	1.3	x10-03
COPE	155	70	7.1	x10-04
COPG1	142	63	7.9	x10-04
COPG2-2	63	42	1.2	x10-03
COPS3	115	46	1.1	x10-03
COPS4	96	45	1.1	x10-03
COPS5	76	33	1.5	x10-03
COPS6	303	124	4	x10-04
COPS7A	166	69	7.2	x10-04
COPS7B	96	41	1.2	x10-03
COPS8	122	50	1	x10-03
COPZ1	198	69	7.2	x10-04
COPZ2	228	80	6.3	x10-04
COQ10A	309	101	5	x10-04
COQ2	97	45	1.1	x10-03
COQ3	51	33	1.5	x10-03
COQ4	146	57	8.8	x10-04
COQ5	319	98	5.1	x10-04
COQ6	216	74	6.8	x10-04
COQ7	89	45	1.1	x10-03
COQ9	130	43	1.2	x10-03
CORO1B	159	63	7.9	x10-04
CORO1C	302	106	4.7	x10-04
CORO6	151	55	9.1	x10-04
COTL1	247	75	6.7	x10-04
COX10	60	37	1.4	x10-03
COX11	33	30	1.7	x10-03
COX14	138	47	1.1	x10-03
COX17	95	38	1.3	x10-03
COX18	84	38	1.3	x10-03
COX19	92	43	1.2	x10-03
COX20	72	40	1.3	x10-03
COX4I1	156	51	9.8	x10-04
COX5A	134	52	9.6	x10-04
COX5B	217	80	6.3	x10-04
COX6A1	317	94	5.3	x10-04
COX6A2	213	89	5.6	x10-04
COX6B1	56	38	1.3	x10-03
COX7A1	352	110	4.5	x10-04
COX7A2	62	40	1.3	x10-03
COX7A2L	51	35	1.4	x10-03
COX8A	104	40	1.3	x10-03
CPD	97	45	1.1	x10-03
CPEB2	79	44	1.1	x10-03
CPEB3	124	47	1.1	x10-03
CPEB4	180	76	6.6	x10-04
CPED1	68	40	1.3	x10-03
CPNE1	181	52	9.6	x10-04
CPNE2	140	47	1.1	x10-03
CPNE3	65	39	1.3	x10-03
CPOX	156	67	7.5	x10-04
CPPED1	44	34	1.5	x10-03
CPSF1	186	76	6.6	x10-04
CPSF2	89	44	1.1	x10-03
CPSF3	125	43	1.2	x10-03
CPSF3L	127	45	1.1	x10-03
CPSF4	223	92	5.4	x10-04
CPSF6	82	38	1.3	x10-03
CPSF7	172	80	6.3	x10-04
CPT1A	116	48	1	x10-03
CPT2	122	46	1.1	x10-03
CPTP	76	36	1.4	x10-03
CRAMP1L	177	75	6.7	x10-04
CRAT	173	69	7.2	x10-04
CRBN	28	23	2.2	x10-03
CRCP	174	76	6.6	x10-04
CREB1	118	47	1.1	x10-03
CREB3	190	64	7.8	x10-04
CREB3L2	60	37	1.4	x10-03
CREB5	144	45	1.1	x10-03
CREBBP	271	99	5.1	x10-04
CREBL2	79	45	1.1	x10-03
CREBRF	192	79	6.3	x10-04
CREBZF	58	33	1.5	x10-03
CREG1	102	49	1	x10-03
CRELD1	144	49	1	x10-03
CREM	83	43	1.2	x10-03
CRIM1	91	40	1.3	x10-03
CRIPT	65	38	1.3	x10-03
CRISPLD2	251	76	6.6	x10-04
CRK	104	43	1.2	x10-03
CRKL	207	83	6	x10-04
CRLF3	88	47	1.1	x10-03
CRLS1	48	29	1.7	x10-03
CRNKL1	85	38	1.3	x10-03
CROCC	110	50	1	x10-03
CRTAP	57	34	1.5	x10-03
CRTC1	162	76	6.6	x10-04
CRTC2	145	57	8.8	x10-04
CRTC3	183	69	7.2	x10-04
CRY1	131	37	1.4	x10-03
CRY2	66	37	1.4	x10-03
CRYAB	93	45	1.1	x10-03
CRYBG3	155	66	7.6	x10-04
CRYL1	79	29	1.7	x10-03
CRYZ	123	44	1.1	x10-03
CRYZ-2	87	40	1.3	x10-03
CRYZL1	98	43	1.2	x10-03
CS	309	101	5	x10-04
CSAD	229	79	6.3	x10-04
CSDE1	56	33	1.5	x10-03
CSE1L	66	42	1.2	x10-03
CSF1	232	72	6.9	x10-04
CSF1R	118	44	1.1	x10-03
CSGALNACT2	66	40	1.3	x10-03
CSK	151	62	8.1	x10-04
CSNK1A1	99	42	1.2	x10-03
CSNK1D	192	81	6.2	x10-04
CSNK1E	149	57	8.8	x10-04
CSNK1G2	99	38	1.3	x10-03
CSNK1G3	45	32	1.6	x10-03
CSNK2A1	136	53	9.4	x10-04
CSNK2A2	116	41	1.2	x10-03
CSNK2B	496	177	2.8	x10-04
CSPG4	98	47	1.1	x10-03
CSPP1	84	35	1.4	x10-03
CSRNP1	149	57	8.8	x10-04
CSRNP2	129	42	1.2	x10-03
CSRP2	53	36	1.4	x10-03
CSRP2BP	82	38	1.3	x10-03
CSRP3	132	50	1	x10-03
CST3	131	44	1.1	x10-03
CST6	231	86	5.8	x10-04
CSTB	312	126	4	x10-04
CSTF1	111	50	1	x10-03
CSTF2T	26	23	2.2	x10-03
CSTF3-2	117	44	1.1	x10-03
CTAGE5	195	86	5.8	x10-04
CTBP1	141	56	8.9	x10-04
CTBP2	63	38	1.3	x10-03
CTC1	156	56	8.9	x10-04
CTCF	148	52	9.6	x10-04
CTDNEP1	240	73	6.8	x10-04
CTDP1	44	27	1.9	x10-03
CTDSP1	199	76	6.6	x10-04
CTDSP2	172	52	9.6	x10-04
CTDSPL2	72	39	1.3	x10-03
CTGF	119	50	1	x10-03
CTIF	40	28	1.8	x10-03
CTNNA1	63	26	1.9	x10-03
CTNNAL1	56	37	1.4	x10-03
CTNNB1	54	33	1.5	x10-03
CTNNBIP1	57	30	1.7	x10-03
CTNNBL1	218	77	6.5	x10-04
CTNND1	354	139	3.6	x10-04
CTNS	266	97	5.2	x10-04
CTPS1	93	47	1.1	x10-03
CTR9	45	29	1.7	x10-03
CTSA	180	76	6.6	x10-04
CTSB	72	40	1.3	x10-03
CTSC	31	28	1.8	x10-03
CTSD	127	49	1	x10-03
CTSF	210	80	6.3	x10-04
CTSH	74	43	1.2	x10-03
CTSK	171	67	7.5	x10-04
CTSS	168	66	7.6	x10-04
CTSZ	106	41	1.2	x10-03
CTTN	69	43	1.2	x10-03
CTU2	109	32	1.6	x10-03
CTXN3	149	66	7.6	x10-04
CUEDC1	283	96	5.2	x10-04
CUEDC2	72	34	1.5	x10-03
CUL1	146	60	8.3	x10-04
CUL2	79	42	1.2	x10-03
CUL3	56	37	1.4	x10-03
CUL4A	166	61	8.2	x10-04
CUL5	77	40	1.3	x10-03
CUL7	150	60	8.3	x10-04
CUL9	165	69	7.2	x10-04
CUTA	140	52	9.6	x10-04
CUTC	101	44	1.1	x10-03
CUX1	208	93	5.4	x10-04
CWC15	136	50	1	x10-03
CWC22	101	46	1.1	x10-03
CWC25	177	67	7.5	x10-04
CWC27-2	19	17	2.9	x10-03
CWF19L1	120	46	1.1	x10-03
CWF19L2	94	45	1.1	x10-03
CXCL12	122	45	1.1	x10-03
CXCL3	96	40	1.3	x10-03
CXXC1	54	36	1.4	x10-03
CXXC5	78	27	1.9	x10-03
CYB561A3	154	69	7.2	x10-04
CYB561D2	207	67	7.5	x10-04
CYB5A	56	37	1.4	x10-03
CYB5B	141	49	1	x10-03
CYB5D2	286	108	4.6	x10-04
CYB5R1	134	54	9.3	x10-04
CYB5R2	199	85	5.9	x10-04
CYB5R3	131	48	1	x10-03
CYB5R4	83	41	1.2	x10-03
CYBRD1	75	39	1.3	x10-03
CYC1	219	86	5.8	x10-04
CYCS	58	32	1.6	x10-03
CYFIP1	155	65	7.7	x10-04
CYGB	229	93	5.4	x10-04
CYHR1	185	75	6.7	x10-04
CYLD	47	31	1.6	x10-03
CYP20A1	89	40	1.3	x10-03
CYP27A1	216	75	6.7	x10-04
CYP2U1	45	33	1.5	x10-03
CYR61	248	82	6.1	x10-04
CYSTM1	211	51	9.8	x10-04
CYTH1	240	94	5.3	x10-04
CYTH2	267	89	5.6	x10-04
CYTH3	176	83	6	x10-04
CYYR1	38	28	1.8	x10-03
D2HGDH	186	73	6.8	x10-04
DAAM1	86	40	1.3	x10-03
DAAM2	55	40	1.3	x10-03
DAB2	61	40	1.3	x10-03
DAB2IP	134	50	1	x10-03
DACT1	81	37	1.4	x10-03
DAD1	131	51	9.8	x10-04
DAG1	237	75	6.7	x10-04
DAGLB	177	83	6	x10-04
DALRD3	256	76	6.6	x10-04
DAP	46	35	1.4	x10-03
DAP3	244	79	6.3	x10-04
DAPK1	59	36	1.4	x10-03
DAPK2	87	42	1.2	x10-03
DAPK3	161	60	8.3	x10-04
DARS	91	31	1.6	x10-03
DARS2	129	47	1.1	x10-03
DAXX	138	51	9.8	x10-04
DAZAP1	132	38	1.3	x10-03
DAZAP2	144	53	9.4	x10-04
DBI	62	30	1.7	x10-03
DBN1	91	34	1.5	x10-03
DBNDD1	109	35	1.4	x10-03
DBNDD2	189	75	6.7	x10-04
DBNL	44	31	1.6	x10-03
DBR1	128	43	1.2	x10-03
DBT	83	48	1	x10-03
DCAF10	115	46	1.1	x10-03
DCAF11	229	86	5.8	x10-04
DCAF12	142	42	1.2	x10-03
DCAF13	220	81	6.2	x10-04
DCAF15	113	50	1	x10-03
DCAF17	72	38	1.3	x10-03
DCAF4	184	75	6.7	x10-04
DCAF5	74	42	1.2	x10-03
DCAF6	114	50	1	x10-03
DCAF7	134	55	9.1	x10-04
DCAF8	248	75	6.7	x10-04
DCBLD2	156	67	7.5	x10-04
DCHS1	339	124	4	x10-04
DCLRE1A	97	43	1.2	x10-03
DCLRE1C	67	35	1.4	x10-03
DCN	35	29	1.7	x10-03
DCP1A	115	41	1.2	x10-03
DCP1B	113	48	1	x10-03
DCPS	68	41	1.2	x10-03
DCST2	203	77	6.5	x10-04
DCTN1	172	67	7.5	x10-04
DCTN2	208	60	8.3	x10-04
DCTN3	122	33	1.5	x10-03
DCTN4	149	60	8.3	x10-04
DCTN5	182	72	6.9	x10-04
DCTN6	80	37	1.4	x10-03
DCUN1D1	75	34	1.5	x10-03
DCUN1D2	151	54	9.3	x10-04
DCUN1D4	91	37	1.4	x10-03
DCUN1D5	94	49	1	x10-03
DDA1	179	74	6.8	x10-04
DDAH2	500	179	2.8	x10-04
DDB1	159	72	6.9	x10-04
DDB2	166	75	6.7	x10-04
DDHD1	94	38	1.3	x10-03
DDHD2	89	37	1.4	x10-03
DDIT3	208	60	8.3	x10-04
DDIT4	99	44	1.1	x10-03
DDIT4L	72	37	1.4	x10-03
DDO	97	41	1.2	x10-03
DDOST	135	51	9.8	x10-04
DDR1	569	206	2.4	x10-04
DDR2	71	46	1.1	x10-03
DDRGK1	134	37	1.4	x10-03
DDT	288	117	4.3	x10-04
DDX1	79	40	1.3	x10-03
DDX10	66	32	1.6	x10-03
DDX11	182	76	6.6	x10-04
DDX17	162	63	7.9	x10-04
DDX18	58	29	1.7	x10-03
DDX19A	129	50	1	x10-03
DDX19B	98	48	1	x10-03
DDX20	119	48	1	x10-03
DDX21	100	43	1.2	x10-03
DDX23	153	54	9.3	x10-04
DDX24	97	47	1.1	x10-03
DDX27	65	42	1.2	x10-03
DDX28	132	43	1.2	x10-03
DDX31	129	46	1.1	x10-03
DDX39A	223	101	5	x10-04
DDX39B	511	183	2.7	x10-04
DDX41	92	35	1.4	x10-03
DDX42	141	60	8.3	x10-04
DDX46	63	31	1.6	x10-03
DDX47	79	45	1.1	x10-03
DDX49	155	70	7.1	x10-04
DDX5	134	55	9.1	x10-04
DDX50	100	43	1.2	x10-03
DDX51	127	50	1	x10-03
DDX52	168	64	7.8	x10-04
DDX54	188	63	7.9	x10-04
DDX55	134	51	9.8	x10-04
DDX56	89	42	1.2	x10-03
DDX58	70	40	1.3	x10-03
DDX6	201	70	7.1	x10-04
DECR1	55	39	1.3	x10-03
DECR2	122	48	1	x10-03
DEDD	185	71	7	x10-04
DEDD2	236	89	5.6	x10-04
DEF8	109	35	1.4	x10-03
DEGS1	68	39	1.3	x10-03
DEK	52	35	1.4	x10-03
DENND1A	188	79	6.3	x10-04
DENND1B	172	75	6.7	x10-04
DENND2A	89	42	1.2	x10-03
DENND3	96	49	1	x10-03
DENND4A	145	64	7.8	x10-04
DENND4B	145	57	8.8	x10-04
DENND4C	154	62	8.1	x10-04
DENND5A	71	35	1.4	x10-03
DENND5B	51	32	1.6	x10-03
DENND6A	98	39	1.3	x10-03
DEPDC5-2	247	94	5.3	x10-04
DEPTOR	50	33	1.5	x10-03
DERA	59	39	1.3	x10-03
DERL1	76	38	1.3	x10-03
DERL2	213	77	6.5	x10-04
DES	168	63	7.9	x10-04
DESI1	135	52	9.6	x10-04
DESI2	72	42	1.2	x10-03
DET1	172	83	6	x10-04
DEXI	116	51	9.8	x10-04
DFFA	60	31	1.6	x10-03
DFFB	54	34	1.5	x10-03
DGAT1	200	81	6.2	x10-04
DGAT2	251	81	6.2	x10-04
DGCR14	172	67	7.5	x10-04
DGCR2	174	69	7.2	x10-04
DGCR8	136	48	1	x10-03
DGKD	235	105	4.8	x10-04
DGKQ	139	53	9.4	x10-04
DHCR24	138	51	9.8	x10-04
DHCR7	77	44	1.1	x10-03
DHDDS	191	70	7.1	x10-04
DHDH	294	108	4.6	x10-04
DHODH	123	43	1.2	x10-03
DHPS	257	87	5.7	x10-04
DHRS1	199	82	6.1	x10-04
DHRS11	77	41	1.2	x10-03
DHRS12	99	46	1.1	x10-03
DHRS3	86	33	1.5	x10-03
DHRS4	217	85	5.9	x10-04
DHRS7B	126	50	1	x10-03
DHRS7C	130	53	9.4	x10-04
DHTKD1	98	46	1.1	x10-03
DHX15	49	37	1.4	x10-03
DHX16	529	183	2.7	x10-04
DHX29	173	60	8.3	x10-04
DHX30	168	66	7.6	x10-04
DHX32	91	41	1.2	x10-03
DHX33	218	77	6.5	x10-04
DHX34	209	91	5.5	x10-04
DHX35	96	45	1.1	x10-03
DHX36	51	34	1.5	x10-03
DHX37	66	40	1.3	x10-03
DHX38	112	43	1.2	x10-03
DHX40	85	41	1.2	x10-03
DHX57	75	44	1.1	x10-03
DHX8	135	48	1	x10-03
DHX9	190	78	6.4	x10-04
DIABLO	110	46	1.1	x10-03
DICER1	53	37	1.4	x10-03
DIDO1	152	55	9.1	x10-04
DIEXF	101	49	1	x10-03
DIMT1	23	20	2.5	x10-03
DIP2A	234	85	5.9	x10-04
DIP2B	150	55	9.1	x10-04
DIP2C	84	39	1.3	x10-03
DIRC2	135	42	1.2	x10-03
DIS3	46	32	1.6	x10-03
DIS3L	113	51	9.8	x10-04
DIS3L2	119	46	1.1	x10-03
DISP1	90	41	1.2	x10-03
DIXDC1	91	44	1.1	x10-03
DKK3	40	29	1.7	x10-03
DLAT	32	26	1.9	x10-03
DLC1	89	48	1	x10-03
DLD	83	38	1.3	x10-03
DLG1	79	39	1.3	x10-03
DLG5	154	68	7.4	x10-04
DLGAP4	261	66	7.6	x10-04
DLK2	167	71	7	x10-04
DLL4	180	62	8.1	x10-04
DLST	181	72	6.9	x10-04
DMAP1	298	103	4.9	x10-04
DMPK	141	52	9.6	x10-04
DMRT2	45	28	1.8	x10-03
DMTF1	87	44	1.1	x10-03
DMWD	141	52	9.6	x10-04
DMXL1	50	36	1.4	x10-03
DNAAF2	73	37	1.4	x10-03
DNAJA1	109	37	1.4	x10-03
DNAJA2	65	31	1.6	x10-03
DNAJA3	212	82	6.1	x10-04
DNAJA4	72	38	1.3	x10-03
DNAJB1	110	49	1	x10-03
DNAJB11	99	42	1.2	x10-03
DNAJB12	99	44	1.1	x10-03
DNAJB2	177	68	7.4	x10-04
DNAJB4	64	37	1.4	x10-03
DNAJB5	167	54	9.3	x10-04
DNAJB6	116	42	1.2	x10-03
DNAJB9	34	26	1.9	x10-03
DNAJC10	41	30	1.7	x10-03
DNAJC11	71	34	1.5	x10-03
DNAJC12	72	39	1.3	x10-03
DNAJC1-2	86	43	1.2	x10-03
DNAJC13	56	35	1.4	x10-03
DNAJC14	251	77	6.5	x10-04
DNAJC15	64	43	1.2	x10-03
DNAJC16	110	45	1.1	x10-03
DNAJC18	62	22	2.3	x10-03
DNAJC19	58	32	1.6	x10-03
DNAJC2	73	42	1.2	x10-03
DNAJC21	83	39	1.3	x10-03
DNAJC24	139	49	1	x10-03
DNAJC25	111	48	1	x10-03
DNAJC27	68	36	1.4	x10-03
DNAJC28	98	43	1.2	x10-03
DNAJC3	193	85	5.9	x10-04
DNAJC4	192	75	6.7	x10-04
DNAJC5	157	59	8.5	x10-04
DNAJC7	254	84	6	x10-04
DNAJC8	134	45	1.1	x10-03
DNAJC9	100	43	1.2	x10-03
DNLZ	196	75	6.7	x10-04
DNM1	149	59	8.5	x10-04
DNM1L	33	23	2.2	x10-03
DNM2	213	80	6.3	x10-04
DNMBP	119	46	1.1	x10-03
DNMT1	250	89	5.6	x10-04
DNMT3A	86	37	1.4	x10-03
DNPEP	168	65	7.7	x10-04
DNPH1	165	69	7.2	x10-04
DNTTIP1	188	80	6.3	x10-04
DNTTIP2	191	66	7.6	x10-04
DOCK1	262	84	6	x10-04
DOCK6	208	80	6.3	x10-04
DOCK7	157	54	9.3	x10-04
DOCK9	161	68	7.4	x10-04
DOHH	167	61	8.2	x10-04
DOK5	46	36	1.4	x10-03
DOK7	107	52	9.6	x10-04
DOLK	141	55	9.1	x10-04
DOLPP1	134	49	1	x10-03
DONSON	98	43	1.2	x10-03
DOPEY1	98	46	1.1	x10-03
DOPEY2	92	41	1.2	x10-03
DOT1L	155	58	8.6	x10-04
DPAGT1	214	73	6.8	x10-04
DPF2	241	89	5.6	x10-04
DPF3	97	46	1.1	x10-03
DPH1	160	69	7.2	x10-04
DPH2	330	115	4.3	x10-04
DPH3	86	48	1	x10-03
DPH5	67	42	1.2	x10-03
DPH7	237	91	5.5	x10-04
DPM1	77	48	1	x10-03
DPM2	148	59	8.5	x10-04
DPM3	215	80	6.3	x10-04
DPP3	217	82	6.1	x10-04
DPP8	132	55	9.1	x10-04
DPP9	153	52	9.6	x10-04
DPT	65	35	1.4	x10-03
DPY19L1	49	31	1.6	x10-03
DPY19L4	72	39	1.3	x10-03
DPY30	58	35	1.4	x10-03
DPYD	116	46	1.1	x10-03
DPYSL2	65	39	1.3	x10-03
DPYSL3	69	37	1.4	x10-03
DR1	151	55	9.1	x10-04
DRAM2	253	79	6.3	x10-04
DRAP1	235	88	5.7	x10-04
DRG1	261	103	4.9	x10-04
DRG2	111	45	1.1	x10-03
DROSHA	100	43	1.2	x10-03
DSCR3	92	43	1.2	x10-03
DSEL	115	51	9.8	x10-04
DST	102	46	1.1	x10-03
DSTN	84	44	1.1	x10-03
DSTYK	107	51	9.8	x10-04
DTD1	86	40	1.3	x10-03
DTNA	139	58	8.6	x10-04
DTNBP1	37	29	1.7	x10-03
DTX2	123	53	9.4	x10-04
DUPD1	27	22	2.3	x10-03
DUS1L	194	82	6.1	x10-04
DUS2	141	48	1	x10-03
DUS3L	205	77	6.5	x10-04
DUSP1	171	74	6.8	x10-04
DUSP12	157	62	8.1	x10-04
DUSP13	77	41	1.2	x10-03
DUSP14	164	64	7.8	x10-04
DUSP15	131	45	1.1	x10-03
DUSP16	78	46	1.1	x10-03
DUSP22	35	26	1.9	x10-03
DUSP26	45	28	1.8	x10-03
DUSP27	150	64	7.8	x10-04
DUSP3	155	63	7.9	x10-04
DUSP6	29	23	2.2	x10-03
DUSP7	143	54	9.3	x10-04
DUSP8	143	60	8.3	x10-04
DUT	59	36	1.4	x10-03
DVL1	136	49	1	x10-03
DVL2	230	72	6.9	x10-04
DVL3	116	42	1.2	x10-03
DXO	289	125	4	x10-04
DYM	48	32	1.6	x10-03
DYNC1H1	71	42	1.2	x10-03
DYNC1I2	71	39	1.3	x10-03
[truncated: 6,561 more rows]
